# Supplementary material for: Noninvasive and safe cell viability assay for Euglena gracilis using natural food pigment
Source: PeerJ. 2019 Apr 4;7:e6636. doi: 10.7717/peerj.6636 (PMC6451837; doi:10.7717/peerj.6636)
Supplement: Supplemental Information 1 [file peerj-07-6636-s001.xlsx]

## Sheet: Fig1-5(Abs)
First principal component (PC1) of absorption spectra
(Figures 1 to 3 (a) and Figures 4 to 5 (a), (b))
Fig1. (a) CM									Fig2. (a) MP											Fig3. (a) AP										Fig.4 (a), (b) TB												Fig.5 (a), (b) MB
Wavelength1 [nm]	Naturally Alive	Naturally Dead	Wavelength2 [nm]	MW Dead	Wavelength3 [nm]	BC Dead			Wavelength1 [nm]	Naturally Alive	Naturally Dead	Wavelength2 [nm]	MW Dead	Wavelength3 [nm]	BC Dead	Pigment (CM)	Pigment (BC)			Wavelength1 [nm]	Naturally Alive	Naturally Dead	Wavelength2 [nm]	MW Dead	Wavelength3 [nm]	BC Dead	Pigment (CM)	Pigment (BC)		Wavelength1 [nm]	Naturally Alive	Naturally Dead (Blue)	Naturally Dead (Purple)	Wavelength2 [nm]	MW Dead (Blue)	MW Dead (Purple)	Wavelength3 [nm]	BC Dead	Pigment (CM)	Pigment (BC)		Wavelength1 [nm]	Naturally Alive	Naturally Dead (Blue)	Naturally Dead (Green)	Wavelength2 [nm]	MW Dead	Wavelength3 [nm]	BC Dead (Blue)
393.229	-0.55602	-1.32525	391.942	-6.41445	391.807	-7.71568			393.229	-0.05687	2.61261	391.942	1.8447	391.807	1.26045	-0.08453	-0.00897			393.229	-0.81597	1.30935	391.942	1.64856	391.807	0.60556	-1.23644	-0.94839		393.229	0.2546	-0.72253	-0.22289	391.942	-1.14345	-0.02938	391.807	-0.609	-2.51823	-2.38855		393.229	-0.07579	-1.56289	-1.11375	391.942	-2.17575	391.807	-0.75587
393.493	-0.51508	-1.20914	392.208	-6.35401	392.076	-7.67189			393.493	-0.03012	2.66018	392.208	1.87627	392.076	1.31167	-0.07657	0.0022			393.493	-0.77293	1.35098	392.208	1.71025	392.076	0.6254	-1.2505	-0.95131		393.493	0.29245	-0.71043	-0.20885	392.208	-1.10949	-0.01813	392.076	-0.59098	-2.5171	-2.38678		393.493	-0.01969	-1.55706	-1.07785	392.208	-2.12264	392.076	-0.70093
393.757	-0.48335	-1.18619	392.474	-6.19175	392.345	-7.63587			393.757	0.02894	2.71374	392.474	1.93371	392.345	1.32634	-0.06159	0.02656			393.757	-0.71744	1.38014	392.474	1.74384	392.345	0.6501	-1.26308	-0.96704		393.757	0.32154	-0.71259	-0.17624	392.474	-1.1597	0.000424817	392.345	-0.5695	-2.52107	-2.38766		393.757	0.03324	-1.52739	-1.03371	392.474	-2.06406	392.345	-0.59482
394.022	-0.41811	-1.09093	392.74	-6.04502	392.613	-7.57545			394.022	0.08221	2.70915	392.74	1.95032	392.613	1.38341	-0.05148	0.05097			394.022	-0.66759	1.41207	392.74	1.81825	392.613	0.68587	-1.27376	-0.97496		394.022	0.37353	-0.71579	-0.14819	392.74	-1.09856	0.02583	392.613	-0.5351	-2.53959	-2.38811		394.022	0.06265	-1.46805	-1.0115	392.74	-2.03957	392.613	-0.56332
394.286	-0.3833	-1.01202	393.005	-5.92553	392.882	-7.44856			394.286	0.11045	2.78586	393.005	1.99381	392.882	1.41053	-0.03293	0.06743			394.286	-0.61394	1.4222	393.005	1.78857	392.882	0.71136	-1.27668	-0.98309		394.286	0.41968	-0.69839	-0.12322	393.005	-1.06521	0.06735	392.882	-0.50085	-2.53147	-2.38429		394.286	0.11014	-1.43469	-0.96095	393.005	-1.97272	392.882	-0.52496
394.55	-0.31256	-0.90606	393.271	-5.69348	393.15	-7.41445			394.55	0.15671	2.81969	393.271	2.03303	393.15	1.44305	-0.0321	0.09168			394.55	-0.57639	1.48056	393.271	1.88934	393.15	0.72407	-1.28316	-0.99231		394.55	0.4397	-0.69896	-0.09595	393.271	-1.04525	0.08643	393.15	-0.49117	-2.54038	-2.38245		394.55	0.13558	-1.42749	-0.97786	393.271	-1.95089	393.15	-0.43178
394.814	-0.28391	-0.82408	393.537	-5.60208	393.419	-7.34235			394.814	0.20903	2.88299	393.537	2.05753	393.419	1.47877	-0.00136	0.11745			394.814	-0.49573	1.48751	393.537	1.88934	393.419	0.76286	-1.29256	-1.00187		394.814	0.49626	-0.69529	-0.06598	393.537	-1.01193	0.13689	393.419	-0.4547	-2.53503	-2.37963		394.814	0.1851	-1.3996	-0.91765	393.537	-1.84983	393.419	-0.45338
395.078	-0.24605	-0.75899	393.803	-5.48902	393.687	-7.2603			395.078	0.2447	2.90905	393.803	2.11861	393.687	1.527	0.000755072	0.13982			395.078	-0.47565	1.51834	393.803	1.97842	393.687	0.77671	-1.30303	-1.01513		395.078	0.52697	-0.68981	-0.04415	393.803	-0.96113	0.16641	393.687	-0.42316	-2.54014	-2.3935		395.078	0.22919	-1.38881	-0.90626	393.803	-1.8347	393.687	-0.34912
395.343	-0.17067	-0.6595	394.068	-5.36527	393.956	-7.18309			395.343	0.29466	2.95618	394.068	2.17952	393.956	1.58004	0.01619	0.15169			395.343	-0.43464	1.53582	394.068	1.99701	393.956	0.80997	-1.31034	-1.01667		395.343	0.5907	-0.68581	-0.00583	394.068	-0.96312	0.21622	393.956	-0.39607	-2.54632	-2.37886		395.343	0.28009	-1.35381	-0.86138	394.068	-1.79575	393.956	-0.32773
395.607	-0.14389	-0.58247	394.334	-5.17304	394.225	-7.093			395.607	0.35305	2.97662	394.334	2.21381	394.225	1.59004	0.03565	0.18451			395.607	-0.34313	1.56669	394.334	2.0554	394.225	0.83556	-1.31691	-1.03131		395.607	0.62011	-0.67269	0.02715	394.334	-0.93142	0.24528	394.225	-0.36982	-2.54566	-2.37947		395.607	0.32632	-1.30714	-0.83742	394.334	-1.75778	394.225	-0.27603
395.871	-0.07938	-0.52512	394.6	-5.05849	394.493	-6.97611			395.871	0.37904	3.04641	394.6	2.25021	394.493	1.6383	0.05373	0.2105			395.871	-0.30811	1.59723	394.6	2.07619	394.493	0.85558	-1.32052	-1.0379		395.871	0.64403	-0.6591	0.04297	394.6	-0.905	0.27401	394.493	-0.3458	-2.54202	-2.37948		395.871	0.36025	-1.31297	-0.79055	394.6	-1.69781	394.493	-0.15787
396.135	-0.03636	-0.43658	394.866	-4.88598	394.762	-6.96494			396.135	0.41727	3.08381	394.866	2.29477	394.762	1.679	0.05752	0.2334			396.135	-0.26599	1.63033	394.866	2.09661	394.762	0.90118	-1.33459	-1.04193		396.135	0.69585	-0.67014	0.07947	394.866	-0.85532	0.31852	394.762	-0.30696	-2.55975	-2.37072		396.135	0.41006	-1.27949	-0.75888	394.866	-1.65869	394.762	-0.15632
396.399	0.00851	-0.35541	395.131	-4.75397	395.03	-6.92079			396.399	0.48957	3.12712	395.131	2.3212	395.03	1.74704	0.0731	0.25502			396.399	-0.20198	1.65461	395.131	2.20282	395.03	0.91705	-1.34213	-1.04555		396.399	0.74942	-0.66907	0.11491	395.131	-0.86375	0.35475	395.03	-0.28235	-2.5534	-2.37084		396.399	0.45248	-1.22821	-0.74756	395.131	-1.59988	395.03	-0.13568
396.664	0.06338	-0.26633	395.397	-4.60519	395.299	-6.84034			396.664	0.52181	3.15576	395.397	2.37343	395.299	1.76567	0.0917	0.2773			396.664	-0.15965	1.69607	395.397	2.19018	395.299	0.94768	-1.34247	-1.06219		396.664	0.78186	-0.66106	0.12531	395.397	-0.83888	0.38354	395.299	-0.25762	-2.55544	-2.37569		396.664	0.50147	-1.20713	-0.69605	395.397	-1.58416	395.299	-0.05415
396.928	0.10777	-0.1565	395.663	-4.42892	395.567	-6.75257			396.928	0.5707	3.21173	395.663	2.42229	395.567	1.80079	0.10422	0.30285			396.928	-0.107	1.71531	395.663	2.24732	395.567	0.96542	-1.3556	-1.06102		396.928	0.83234	-0.64252	0.15151	395.663	-0.8057	0.43345	395.567	-0.22616	-2.55581	-2.37586		396.928	0.5631	-1.19542	-0.69005	395.663	-1.53243	395.567	-0.06979
397.192	0.15609	-0.07878	395.929	-4.30152	395.836	-6.67158			397.192	0.61292	3.2566	395.929	2.45261	395.836	1.85416	0.12044	0.3286			397.192	-0.04399	1.76295	395.929	2.26899	395.836	0.99425	-1.3603	-1.07532		397.192	0.89028	-0.63976	0.17315	395.929	-0.76676	0.454	395.836	-0.20528	-2.56366	-2.36961		397.192	0.60974	-1.14929	-0.65478	395.929	-1.50327	395.836	-0.0404
397.456	0.22365	-0.01745	396.194	-4.16877	396.105	-6.59548			397.456	0.65018	3.29594	396.194	2.50806	396.105	1.87067	0.13536	0.35263			397.456	0.0245	1.79247	396.194	2.36668	396.105	1.02216	-1.3666	-1.08153		397.456	0.92891	-0.63452	0.19343	396.194	-0.75643	0.46937	396.105	-0.17056	-2.56649	-2.36479		397.456	0.64717	-1.12054	-0.61294	396.194	-1.425	396.105	0.01632
397.72	0.26941	0.05544	396.46	-4.07023	396.373	-6.50406			397.72	0.70235	3.34006	396.46	2.56121	396.373	1.92832	0.15209	0.37325			397.72	0.06363	1.81244	396.46	2.36166	396.373	1.05249	-1.3675	-1.08585		397.72	0.94419	-0.63113	0.22692	396.46	-0.71088	0.54927	396.373	-0.12336	-2.56681	-2.36382		397.72	0.68099	-1.09216	-0.60158	396.46	-1.39735	396.373	0.01602
397.985	0.32161	0.18781	396.726	-3.90055	396.642	-6.4514			397.985	0.765	3.40374	396.726	2.58758	396.642	1.9899	0.16994	0.40101			397.985	0.13168	1.84804	396.726	2.39207	396.642	1.07956	-1.37704	-1.093		397.985	1.01165	-0.62753	0.26772	396.726	-0.70347	0.55105	396.642	-0.10134	-2.56982	-2.36736		397.985	0.75512	-1.07972	-0.5531	396.726	-1.37045	396.642	0.06197
398.249	0.37167	0.25715	396.992	-3.72037	396.91	-6.34619			398.249	0.81279	3.45421	396.992	2.65579	396.91	2.01831	0.18726	0.43392			398.249	0.17621	1.87712	396.992	2.45611	396.91	1.10965	-1.3822	-1.09774		398.249	1.06082	-0.60959	0.29693	396.992	-0.67284	0.59273	396.91	-0.06512	-2.57369	-2.35294		398.249	0.79216	-1.02538	-0.52045	396.992	-1.30314	396.91	0.11795
398.513	0.42341	0.30638	397.257	-3.58498	397.179	-6.2665			398.513	0.84801	3.47919	397.257	2.67961	397.179	2.07425	0.19828	0.45361			398.513	0.22471	1.91847	397.257	2.49858	397.179	1.12677	-1.38662	-1.09788		398.513	1.11288	-0.6086	0.31915	397.257	-0.64217	0.63534	397.179	-0.03943	-2.57107	-2.3457		398.513	0.84652	-1.01126	-0.47413	397.257	-1.26692	397.179	0.0806
398.777	0.48441	0.40818	397.523	-3.44853	397.447	-6.27317			398.777	0.90451	3.53309	397.523	2.73275	397.447	2.10219	0.2118	0.47791			398.777	0.2906	1.94446	397.523	2.54101	397.447	1.15913	-1.39331	-1.10498		398.777	1.14027	-0.59433	0.35918	397.523	-0.62919	0.6549	397.447	-0.0197	-2.57277	-2.34334		398.777	0.89124	-0.98884	-0.46069	397.523	-1.20419	397.447	0.09644
399.041	0.52492	0.51027	397.789	-3.36607	397.716	-6.18612			399.041	0.93676	3.59236	397.789	2.76551	397.716	2.17069	0.22893	0.50268			399.041	0.35174	1.97537	397.789	2.58673	397.716	1.19818	-1.39863	-1.11205		399.041	1.18965	-0.5913	0.37218	397.789	-0.56868	0.70845	397.716	0.0194	-2.57721	-2.34376		399.041	0.93119	-0.97071	-0.43045	397.789	-1.16917	397.716	0.15835
399.306	0.58846	0.57247	398.055	-3.22971	397.985	-6.10192			399.306	0.97698	3.62551	398.055	2.82641	397.985	2.18251	0.23724	0.52596			399.306	0.37523	1.9936	398.055	2.62487	397.985	1.21771	-1.40282	-1.11378		399.306	1.23489	-0.57913	0.39266	398.055	-0.57874	0.77106	397.985	0.0445	-2.57601	-2.33801		399.306	0.97832	-0.93303	-0.40021	398.055	-1.09886	397.985	0.12476
399.57	0.64694	0.64379	398.32	-3.02558	398.253	-6.04261			399.57	1.0384	3.66063	398.32	2.83767	398.253	2.22479	0.26657	0.5606			399.57	0.45926	2.0266	398.32	2.67431	398.253	1.24117	-1.40292	-1.11475		399.57	1.27817	-0.57738	0.44486	398.32	-0.53495	0.7983	398.253	0.08162	-2.57037	-2.33189		399.57	1.02358	-0.91361	-0.35764	398.32	-1.05118	398.253	0.17795
399.834	0.69268	0.72753	398.586	-2.95639	398.522	-5.95545			399.834	1.08595	3.70683	398.586	2.8833	398.522	2.27221	0.27096	0.58441			399.834	0.47604	2.05508	398.586	2.67941	398.522	1.26136	-1.40901	-1.11936		399.834	1.34037	-0.5633	0.47527	398.586	-0.48956	0.82873	398.522	0.11484	-2.58285	-2.32647		399.834	1.07939	-0.89323	-0.3224	398.586	-1.03863	398.522	0.22326
400.098	0.73199	0.79977	398.852	-2.84145	398.79	-5.93424			400.098	1.13508	3.75411	398.852	2.94001	398.79	2.32654	0.28548	0.61385			400.098	0.54963	2.08384	398.852	2.73793	398.79	1.29231	-1.41513	-1.12125		400.098	1.36137	-0.55267	0.49778	398.852	-0.4885	0.85181	398.79	0.14879	-2.57652	-2.31547		400.098	1.12466	-0.84712	-0.28605	398.852	-0.99512	398.79	0.24043
400.362	0.80736	0.88077	399.118	-2.64815	399.059	-5.82935			400.362	1.17229	3.76894	399.118	2.9732	399.059	2.36146	0.29996	0.63167			400.362	0.60285	2.11342	399.118	2.76777	399.059	1.32205	-1.41864	-1.12086		400.362	1.39925	-0.54592	0.51926	399.118	-0.46124	0.85316	399.059	0.16685	-2.57993	-2.32248		400.362	1.16524	-0.84976	-0.26062	399.118	-0.96533	399.059	0.25303
400.627	0.85356	0.94813	399.383	-2.63483	399.327	-5.77841			400.627	1.22101	3.81006	399.383	3.01857	399.327	2.40456	0.31654	0.66326			400.627	0.67063	2.13407	399.383	2.77453	399.327	1.34379	-1.41654	-1.12051		400.627	1.46121	-0.54193	0.53326	399.383	-0.43963	0.91184	399.327	0.19459	-2.58072	-2.31023		400.627	1.21304	-0.83449	-0.24135	399.383	-0.93817	399.327	0.27875
400.891	0.91171	0.99254	399.649	-2.49536	399.596	-5.73982			400.891	1.28714	3.85678	399.649	3.04237	399.596	2.44663	0.33121	0.68696			400.891	0.72186	2.16569	399.649	2.8332	399.596	1.3647	-1.42129	-1.12895		400.891	1.52064	-0.51854	0.59731	399.649	-0.41875	0.94991	399.596	0.22582	-2.58085	-2.3047		400.891	1.26633	-0.79218	-0.19277	399.649	-0.898	399.596	0.34005
401.155	0.96219	1.09932	399.915	-2.3824	399.865	-5.68903			401.155	1.31866	3.88817	399.915	3.07493	399.865	2.46948	0.34114	0.71243			401.155	0.75807	2.20553	399.915	2.88194	399.865	1.38451	-1.42793	-1.13757		401.155	1.56248	-0.51462	0.61005	399.915	-0.39323	0.96537	399.865	0.25401	-2.57546	-2.30166		401.155	1.29578	-0.76684	-0.17335	399.915	-0.83665	399.865	0.32133
401.419	1.01578	1.15321	400.181	-2.24455	400.133	-5.55058			401.419	1.36201	3.94396	400.181	3.08583	400.133	2.49053	0.3631	0.7349			401.419	0.83693	2.23383	400.181	2.91498	400.133	1.40729	-1.42641	-1.13963		401.419	1.59999	-0.51206	0.61133	400.181	-0.375	0.99103	400.133	0.27488	-2.57485	-2.30471		401.419	1.35488	-0.75126	-0.14501	400.181	-0.80704	400.133	0.34685
401.683	1.04466	1.2448	400.446	-2.13879	400.402	-5.5486			401.683	1.41369	3.97555	400.446	3.13665	400.402	2.53848	0.37932	0.75895			401.683	0.88336	2.25443	400.446	2.92417	400.402	1.45191	-1.42933	-1.14617		401.683	1.63146	-0.4992	0.65039	400.446	-0.35396	1.02212	400.402	0.30448	-2.56753	-2.29978		401.683	1.3988	-0.72794	-0.09282	400.446	-0.75653	400.402	0.38929
401.948	1.10329	1.29755	400.712	-2.04991	400.67	-5.47166			401.948	1.46705	4.00923	400.712	3.18305	400.67	2.59693	0.39254	0.77809			401.948	0.93286	2.27445	400.712	2.95955	400.67	1.4638	-1.43363	-1.1547		401.948	1.69249	-0.49538	0.68306	400.712	-0.31137	1.05191	400.67	0.33294	-2.57741	-2.30649		401.948	1.44524	-0.68135	-0.07066	400.712	-0.725	400.67	0.4575
402.212	1.15661	1.40425	400.978	-1.97873	400.939	-5.40474			402.212	1.50541	4.05808	400.978	3.25292	400.939	2.62699	0.40505	0.80204			402.212	0.99081	2.30886	400.978	3.02261	400.939	1.47686	-1.43476	-1.15895		402.212	1.74818	-0.47809	0.71634	400.978	-0.30024	1.09877	400.939	0.36347	-2.57428	-2.29501		402.212	1.5117	-0.66987	-0.03164	400.978	-0.68386	400.939	0.51002
402.476	1.21224	1.4468	401.244	-1.78411	401.207	-5.30703			402.476	1.55791	4.10721	401.244	3.28449	401.207	2.66228	0.41906	0.81727			402.476	1.05037	2.33174	401.244	3.07615	401.207	1.50092	-1.43951	-1.1626		402.476	1.7717	-0.47443	0.73632	401.244	-0.25914	1.12926	401.207	0.39512	-2.57149	-2.30481		402.476	1.56566	-0.64406	-0.00187	401.244	-0.60831	401.207	0.53185
402.74	1.27147	1.53833	401.509	-1.74362	401.476	-5.27711			402.74	1.60095	4.14175	401.509	3.3208	401.476	2.71492	0.43183	0.85503			402.74	1.12093	2.35958	401.509	3.10465	401.476	1.54958	-1.4397	-1.16464		402.74	1.81314	-0.46585	0.76063	401.509	-0.23899	1.18714	401.476	0.42009	-2.57464	-2.30099		402.74	1.59233	-0.62756	0.03828	401.509	-0.59031	401.476	0.58312
403.004	1.30852	1.61326	401.775	-1.58933	401.745	-5.16436			403.004	1.65652	4.17576	401.775	3.36089	401.745	2.75015	0.43898	0.87446			403.004	1.17581	2.39511	401.775	3.11311	401.745	1.57156	-1.44983	-1.16632		403.004	1.85965	-0.44636	0.78638	401.775	-0.22811	1.20565	401.745	0.44076	-2.58189	-2.29671		403.004	1.64961	-0.60435	0.0582	401.775	-0.52687	401.745	0.6171
403.269	1.36632	1.66219	402.041	-1.41123	402.013	-5.1208			403.269	1.70385	4.20462	402.041	3.36323	402.013	2.78029	0.46139	0.89184			403.269	1.23532	2.41151	402.041	3.1521	402.013	1.57442	-1.44867	-1.17534		403.269	1.9017	-0.45064	0.808	402.041	-0.21082	1.22856	402.013	0.47745	-2.57642	-2.30256		403.269	1.69098	-0.56831	0.09129	402.041	-0.49147	402.013	0.65209
403.533	1.42707	1.74473	402.307	-1.36239	402.282	-5.0405			403.533	1.74447	4.25499	402.307	3.40415	402.282	2.82137	0.47505	0.92333			403.533	1.26455	2.43506	402.307	3.17782	402.282	1.60541	-1.44868	-1.17769		403.533	1.94783	-0.42581	0.81839	402.307	-0.16989	1.27714	402.282	0.5091	-2.57189	-2.29697		403.533	1.75462	-0.54266	0.10467	402.307	-0.43454	402.282	0.71274
403.797	1.47055	1.826	402.572	-1.2701	402.55	-5.02504			403.797	1.80326	4.28578	402.572	3.43483	402.55	2.86176	0.48983	0.93848			403.797	1.36823	2.46988	402.572	3.20285	402.55	1.63567	-1.44968	-1.18444		403.797	1.99697	-0.4237	0.86284	402.572	-0.15054	1.28284	402.55	0.52692	-2.57886	-2.2946		403.797	1.7943	-0.51523	0.15447	402.572	-0.41894	402.55	0.76943
404.061	1.52929	1.88749	402.838	-1.19379	402.819	-4.97029			404.061	1.85037	4.31254	402.838	3.49113	402.819	2.89254	0.50306	0.96719			404.061	1.38956	2.4877	402.838	3.23053	402.819	1.63645	-1.45293	-1.1775		404.061	2.04368	-0.42563	0.88117	402.838	-0.14385	1.31417	402.819	0.55584	-2.57684	-2.28594		404.061	1.85573	-0.51087	0.17571	402.838	-0.33889	402.819	0.81504
404.325	1.58344	1.95185	403.104	-1.01258	403.087	-4.86162			404.325	1.89946	4.34658	403.104	3.53445	403.087	2.93299	0.51261	0.99046			404.325	1.46191	2.50736	403.104	3.27031	403.087	1.67551	-1.45569	-1.1882		404.325	2.08711	-0.41857	0.90624	403.104	-0.11656	1.35965	403.087	0.5815	-2.57503	-2.29171		404.325	1.89616	-0.51731	0.21001	403.104	-0.33146	403.087	0.84915
404.59	1.62781	2.04106	403.37	-0.89389	403.356	-4.84201			404.59	1.94793	4.38459	403.37	3.56955	403.356	2.96212	0.52492	1.00511			404.59	1.51736	2.5473	403.37	3.28404	403.356	1.68751	-1.46007	-1.19681		404.59	2.13299	-0.40305	0.94132	403.37	-0.09084	1.37148	403.356	0.60979	-2.5737	-2.29182		404.59	1.93962	-0.45503	0.24372	403.37	-0.2891	403.356	0.8938
404.854	1.66957	2.06421	403.635	-0.8006	403.625	-4.76616			404.854	1.99113	4.41447	403.635	3.598	403.625	3.01653	0.54139	1.03825			404.854	1.56556	2.55768	403.635	3.3284	403.625	1.72256	-1.4595	-1.20351		404.854	2.17077	-0.39705	0.95471	403.635	-0.06887	1.41393	403.625	0.63994	-2.57937	-2.28667		404.854	1.99112	-0.45061	0.2896	403.635	-0.25141	403.625	0.98552
405.118	1.7534	2.14997	403.901	-0.71283	403.893	-4.69366			405.118	2.03928	4.45557	403.901	3.63895	403.893	3.04975	0.55828	1.05723			405.118	1.62375	2.58542	403.901	3.35869	403.893	1.73189	-1.46226	-1.19824		405.118	2.23505	-0.38997	0.9785	403.901	-0.05528	1.44542	403.893	0.66644	-2.57531	-2.27984		405.118	2.05373	-0.41638	0.3039	403.901	-0.20603	403.893	0.96817
405.382	1.79292	2.25241	404.167	-0.57314	404.162	-4.63178			405.382	2.08968	4.48467	404.167	3.66198	404.162	3.08224	0.56833	1.07928			405.382	1.71494	2.60536	404.167	3.41009	404.162	1.75932	-1.4628	-1.19939		405.382	2.27473	-0.37538	1.00975	404.167	-0.02892	1.46532	404.162	0.68982	-2.57905	-2.27708		405.382	2.10469	-0.40688	0.35058	404.167	-0.18173	404.162	1.0504
405.646	1.8582	2.31252	404.433	-0.46896	404.43	-4.5895			405.646	2.13993	4.51346	404.433	3.69275	404.43	3.1307	0.58417	1.10526			405.646	1.75101	2.63578	404.433	3.42511	404.43	1.77762	-1.46445	-1.20621		405.646	2.31205	-0.37148	1.02695	404.433	0.00599	1.48928	404.43	0.72481	-2.57527	-2.27732		405.646	2.15216	-0.39405	0.37151	404.433	-0.13902	404.43	1.0673
405.911	1.89911	2.38448	404.698	-0.35792	404.699	-4.51606			405.911	2.20362	4.55628	404.698	3.73419	404.699	3.15563	0.59977	1.12224			405.911	1.80241	2.66031	404.698	3.4673	404.699	1.8043	-1.46767	-1.20894		405.911	2.37123	-0.35992	1.05227	404.698	0.01896	1.52539	404.699	0.7434	-2.57543	-2.27286		405.911	2.21628	-0.36955	0.40515	404.698	-0.07915	404.699	1.1188
406.175	1.96236	2.43181	404.964	-0.32332	404.967	-4.46336			406.175	2.24736	4.57539	404.964	3.7681	404.967	3.20968	0.6074	1.14681			406.175	1.89318	2.67578	404.964	3.48237	404.967	1.82635	-1.46561	-1.21454		406.175	2.41782	-0.36402	1.07264	404.964	0.03552	1.57266	404.967	0.76912	-2.57389	-2.275		406.175	2.25577	-0.35092	0.42802	404.964	-0.07192	404.967	1.19134
406.439	2.0197	2.50911	405.23	-0.20232	405.236	-4.4029			406.439	2.30226	4.62662	405.23	3.78227	405.236	3.25026	0.62362	1.17072			406.439	1.93261	2.69656	405.23	3.50411	405.236	1.84994	-1.46939	-1.21656		406.439	2.45602	-0.34813	1.09626	405.23	0.05305	1.57817	405.236	0.7997	-2.5759	-2.2704		406.439	2.3051	-0.33984	0.46915	405.23	-0.03864	405.236	1.16791
406.703	2.05819	2.57367	405.496	-0.12876	405.505	-4.3638			406.703	2.35048	4.63197	405.496	3.82894	405.505	3.26941	0.63529	1.19947			406.703	1.99305	2.71895	405.496	3.53029	405.505	1.85776	-1.47017	-1.21426		406.703	2.48337	-0.34229	1.11567	405.496	0.07931	1.61084	405.505	0.81767	-2.57107	-2.2647		406.703	2.37281	-0.31349	0.50072	405.496	0.00471	405.505	1.25071
406.967	2.11182	2.61667	405.761	-0.00785	405.773	-4.33181			406.967	2.40291	4.67477	405.761	3.86125	405.773	3.31508	0.65259	1.21979			406.967	2.05414	2.74375	405.761	3.56918	405.773	1.89631	-1.47134	-1.21875		406.967	2.54803	-0.3291	1.13246	405.761	0.10756	1.62664	405.773	0.84434	-2.57648	-2.26029		406.967	2.40408	-0.29148	0.52495	405.761	0.02539	405.773	1.28407
407.232	2.1853	2.69634	406.027	0.14904	406.042	-4.24275			407.232	2.4621	4.71195	406.027	3.88947	406.042	3.35592	0.66161	1.23603			407.232	2.10012	2.76136	406.027	3.61515	406.042	1.90511	-1.47199	-1.21958		407.232	2.58021	-0.34113	1.15133	406.027	0.1119	1.66561	406.042	0.86649	-2.5746	-2.26192		407.232	2.46926	-0.27551	0.55576	406.027	0.07384	406.042	1.31634
407.496	2.23028	2.72268	406.293	0.18803	406.31	-4.20597			407.496	2.5096	4.74566	406.293	3.94013	406.31	3.39172	0.67219	1.26701			407.496	2.16774	2.77687	406.293	3.6347	406.31	1.93917	-1.47379	-1.2206		407.496	2.62763	-0.32483	1.18501	406.293	0.15199	1.70148	406.31	0.89803	-2.57683	-2.25858		407.496	2.51914	-0.25541	0.57525	406.293	0.0995	406.31	1.36771
407.76	2.27757	2.79402	406.559	0.33905	406.579	-4.17461			407.76	2.54109	4.77624	406.559	3.95682	406.579	3.40534	0.68813	1.28461			407.76	2.21968	2.80435	406.559	3.64563	406.579	1.945	-1.47149	-1.22772		407.76	2.66909	-0.31059	1.19533	406.559	0.16614	1.72527	406.579	0.91957	-2.571	-2.25592		407.76	2.57017	-0.24113	0.60923	406.559	0.11246	406.579	1.35318
408.024	2.32434	2.86154	406.824	0.36128	406.847	-4.10142			408.024	2.59374	4.8105	406.824	3.98786	406.847	3.45261	0.70144	1.29976			408.024	2.28467	2.8148	406.824	3.66738	406.847	1.97133	-1.47653	-1.23405		408.024	2.70807	-0.29875	1.2194	406.824	0.18304	1.74402	406.847	0.94137	-2.57216	-2.25849		408.024	2.61907	-0.21097	0.6497	406.824	0.17099	406.847	1.38412
408.288	2.37275	2.9015	407.09	0.46806	407.116	-4.06246			408.288	2.64508	4.81586	407.09	4.01772	407.116	3.50098	0.70857	1.33051			408.288	2.34129	2.83173	407.09	3.69565	407.116	1.98412	-1.47668	-1.23052		408.288	2.75938	-0.30419	1.23664	407.09	0.19666	1.7835	407.116	0.95754	-2.57368	-2.25127		408.288	2.66636	-0.22109	0.6626	407.09	0.17564	407.116	1.39222
408.553	2.44378	2.98828	407.356	0.53439	407.385	-3.95792			408.553	2.69444	4.84795	407.356	4.04125	407.385	3.52229	0.7254	1.35339			408.553	2.40347	2.84411	407.356	3.71974	407.385	2.00442	-1.47429	-1.22582		408.553	2.79719	-0.29266	1.25393	407.356	0.22546	1.79087	407.385	0.97903	-2.57462	-2.24424		408.553	2.71879	-0.1959	0.70327	407.356	0.21112	407.385	1.36372
408.817	2.4908	3.02432	407.622	0.62132	407.653	-3.96594			408.817	2.73283	4.8912	407.622	4.06215	407.653	3.5552	0.73183	1.37344			408.817	2.44747	2.8763	407.622	3.75049	407.653	2.01908	-1.47627	-1.2354		408.817	2.83644	-0.29385	1.27652	407.622	0.23005	1.82107	407.653	1.00956	-2.57351	-2.24836		408.817	2.77228	-0.18377	0.72547	407.622	0.22742	407.653	1.43312
409.081	2.53703	3.07953	407.887	0.71625	407.922	-3.90989			409.081	2.79495	4.91504	407.887	4.08659	407.922	3.6	0.7486	1.39182			409.081	2.51805	2.9037	407.887	3.76957	407.922	2.04435	-1.48005	-1.23403		409.081	2.88233	-0.28001	1.294	407.887	0.23479	1.84204	407.922	1.04132	-2.57091	-2.2441		409.081	2.82839	-0.16838	0.7572	407.887	0.26847	407.922	1.41276
409.345	2.59232	3.12734	408.153	0.80645	408.19	-3.84008			409.345	2.82583	4.94	408.153	4.11428	408.19	3.63241	0.75524	1.41474			409.345	2.55408	2.90633	408.153	3.81185	408.19	2.05966	-1.47679	-1.23299		409.345	2.92046	-0.27878	1.31736	408.153	0.27152	1.87911	408.19	1.06558	-2.56764	-2.23675		409.345	2.87981	-0.13752	0.78746	408.153	0.29206	408.19	1.42903
409.609	2.62503	3.20833	408.419	0.8481	408.459	-3.7795			409.609	2.89457	4.97256	408.419	4.16	408.459	3.65302	0.7728	1.43647			409.609	2.61833	2.91833	408.419	3.82506	408.459	2.08638	-1.48	-1.23884		409.609	2.95578	-0.27566	1.33418	408.419	0.27559	1.88342	408.459	1.09169	-2.57352	-2.23874		409.609	2.92758	-0.1264	0.81498	408.419	0.31622	408.459	1.41891
409.874	2.68304	3.24436	408.685	0.95978	408.727	-3.75636			409.874	2.91507	4.99465	408.685	4.19059	408.727	3.7027	0.77975	1.45145			409.874	2.69023	2.94829	408.685	3.84845	408.727	2.10486	-1.48268	-1.24771		409.874	2.99944	-0.26491	1.35576	408.685	0.29779	1.90152	408.727	1.10564	-2.56998	-2.24098		409.874	2.97407	-0.11611	0.83757	408.685	0.34156	408.727	1.41019
410.138	2.7373	3.31927	408.95	1.05075	408.996	-3.68748			410.138	2.9655	5.02331	408.95	4.21039	408.996	3.72422	0.78842	1.47886			410.138	2.72944	2.96155	408.95	3.86494	408.996	2.12892	-1.48214	-1.24175		410.138	3.0545	-0.25392	1.36621	408.95	0.3224	1.9354	408.996	1.13244	-2.57311	-2.23305		410.138	3.01738	-0.09362	0.87276	408.95	0.40122	408.996	1.42849
410.402	2.78749	3.36063	409.216	1.11978	409.265	-3.58379			410.402	3.01598	5.06344	409.216	4.25713	409.265	3.77823	0.80085	1.5006			410.402	2.79837	2.99179	409.216	3.87277	409.265	2.1421	-1.48234	-1.23728		410.402	3.07453	-0.24934	1.39933	409.216	0.33926	1.95843	409.265	1.16261	-2.57417	-2.22539		410.402	3.06131	-0.07916	0.90862	409.216	0.4149	409.265	1.45141
410.666	2.839	3.42898	409.482	1.23068	409.533	-3.57129			410.666	3.06085	5.07679	409.482	4.28258	409.533	3.81212	0.8196	1.51723			410.666	2.85578	3.00472	409.482	3.89069	409.533	2.16893	-1.48328	-1.23833		410.666	3.12955	-0.24718	1.41533	409.482	0.36272	1.99709	409.533	1.18162	-2.56802	-2.22213		410.666	3.12105	-0.05429	0.94119	409.482	0.43231	409.533	1.45016
410.93	2.8812	3.46468	409.748	1.35133	409.802	-3.51777			410.93	3.10655	5.11327	409.748	4.2739	409.802	3.84312	0.82686	1.53849			410.93	2.90418	3.02803	409.748	3.92833	409.802	2.18504	-1.48092	-1.2385		410.93	3.15438	-0.24022	1.4178	409.748	0.3696	2.01213	409.802	1.21208	-2.57214	-2.22181		410.93	3.17311	-0.0456	0.96485	409.748	0.45318	409.802	1.44062
411.195	2.92474	3.51331	410.013	1.41229	410.07	-3.48721			411.195	3.14486	5.13044	410.013	4.30147	410.07	3.86768	0.83218	1.56165			411.195	2.95906	3.04373	410.013	3.94804	410.07	2.20831	-1.48292	-1.2397		411.195	3.18574	-0.23519	1.43999	410.013	0.40232	2.04455	410.07	1.23314	-2.56905	-2.21433		411.195	3.20777	-0.04652	0.97377	410.013	0.48748	410.07	1.44533
411.459	2.973	3.55749	410.279	1.49882	410.339	-3.45352			411.459	3.19328	5.1469	410.279	4.3558	410.339	3.90175	0.84248	1.57809			411.459	3.02424	3.05596	410.279	3.97848	410.339	2.22421	-1.48376	-1.23839		411.459	3.23371	-0.22154	1.46678	410.279	0.41563	2.05348	410.339	1.25493	-2.56946	-2.21622		411.459	3.26017	-0.02694	1.00836	410.279	0.52416	410.339	1.47498
411.723	3.03315	3.62398	410.545	1.5222	410.607	-3.34783			411.723	3.23884	5.20743	410.545	4.35403	410.607	3.93064	0.85965	1.59959			411.723	3.06391	3.08378	410.545	4.00763	410.607	2.23925	-1.48052	-1.24227		411.723	3.27004	-0.21465	1.47116	410.545	0.41834	2.08333	410.607	1.27599	-2.56851	-2.21305		411.723	3.29912	-0.0209	1.02914	410.545	0.53271	410.607	1.47852
411.987	3.06451	3.66332	410.811	1.59781	410.876	-3.32079			411.987	3.27732	5.21615	410.811	4.3897	410.876	3.94902	0.86661	1.61391			411.987	3.1268	3.09964	410.811	4.02176	410.876	2.26123	-1.48351	-1.24115		411.987	3.2994	-0.20676	1.48641	410.811	0.42738	2.08941	410.876	1.2983	-2.56824	-2.21212		411.987	3.34333	-0.01583	1.05563	410.811	0.5848	410.876	1.47678
412.251	3.11683	3.69755	411.076	1.68285	411.145	-3.25361			412.251	3.30891	5.24484	411.076	4.40037	411.145	3.99713	0.87901	1.63791			412.251	3.18293	3.10093	411.076	4.02201	411.145	2.27347	-1.48164	-1.24022		412.251	3.339	-0.21164	1.50315	411.076	0.44674	2.12175	411.145	1.32604	-2.56879	-2.20501		412.251	3.38763	0.0124	1.07896	411.076	0.59532	411.145	1.53196
412.516	3.16266	3.77404	411.342	1.76502	411.413	-3.22525			412.516	3.35731	5.25459	411.342	4.43311	411.413	4.02088	0.88534	1.64996			412.516	3.2224	3.12709	411.342	4.03905	411.413	2.29617	-1.48164	-1.24455		412.516	3.37449	-0.2079	1.50656	411.342	0.47874	2.16161	411.413	1.34886	-2.56532	-2.20828		412.516	3.43006	0.01662	1.09823	411.342	0.61116	411.413	1.50599
412.78	3.20223	3.79612	411.608	1.83533	411.682	-3.16722			412.78	3.39942	5.26364	411.608	4.46557	411.682	4.04456	0.89388	1.66758			412.78	3.26536	3.13443	411.608	4.06108	411.682	2.31211	-1.48183	-1.24739		412.78	3.40638	-0.19471	1.53797	411.608	0.49421	2.16585	411.682	1.36591	-2.57208	-2.20647		412.78	3.4668	0.03771	1.13867	411.608	0.60129	411.682	1.58448
413.044	3.23884	3.85676	411.874	1.87388	411.95	-3.15644			413.044	3.44252	5.29138	411.874	4.47856	411.95	4.05915	0.9036	1.68202			413.044	3.29577	3.14717	411.874	4.08607	411.95	2.32776	-1.48275	-1.25357		413.044	3.44447	-0.20128	1.54116	411.874	0.49995	2.19202	411.95	1.38362	-2.56867	-2.20657		413.044	3.51499	0.03337	1.15086	411.874	0.64872	411.95	1.5802
413.308	3.28566	3.87255	412.139	1.94095	412.219	-3.1598			413.308	3.47232	5.29525	412.139	4.50683	412.219	4.10168	0.91354	1.70116			413.308	3.36671	3.16573	412.139	4.08857	412.219	2.3521	-1.48049	-1.25155		413.308	3.47084	-0.18956	1.55484	412.139	0.51868	2.183	412.219	1.40238	-2.56874	-2.20543		413.308	3.56768	0.04075	1.18101	412.139	0.68383	412.219	1.56055
413.572	3.32831	3.92304	412.405	2.01116	412.487	-3.0706			413.572	3.5159	5.33556	412.405	4.52838	412.487	4.12806	0.92018	1.7258			413.572	3.43183	3.18225	412.405	4.13173	412.487	2.35894	-1.48287	-1.24868		413.572	3.50811	-0.1884	1.57414	412.405	0.53773	2.21391	412.487	1.42418	-2.56904	-2.20159		413.572	3.59763	0.04971	1.20101	412.405	0.67189	412.487	1.59333
413.837	3.36674	3.96882	412.671	2.07268	412.756	-3.05449			413.837	3.55315	5.34792	412.671	4.52574	412.756	4.15661	0.93195	1.74471			413.837	3.42236	3.18261	412.671	4.14401	412.756	2.38056	-1.47685	-1.2443		413.837	3.53727	-0.19024	1.58045	412.671	0.54128	2.22348	412.756	1.44396	-2.56149	-2.18919		413.837	3.63785	0.0575	1.21154	412.671	0.71697	412.756	1.63372
414.101	3.41319	4.03492	412.937	2.1179	413.024	-2.99826			414.101	3.58602	5.36916	412.937	4.56658	413.024	4.19722	0.9408	1.76363			414.101	3.4971	3.20097	412.937	4.13981	413.024	2.39987	-1.47762	-1.23858		414.101	3.56213	-0.18217	1.6085	412.937	0.54642	2.24649	413.024	1.46841	-2.56708	-2.18333		414.101	3.67547	0.08224	1.24297	412.937	0.72902	413.024	1.65549
414.365	3.44406	4.05562	413.202	2.1633	413.293	-2.95129			414.365	3.63219	5.38688	413.202	4.56551	413.293	4.19678	0.94325	1.77918			414.365	3.5541	3.21788	413.202	4.17386	413.293	2.40993	-1.47782	-1.23418		414.365	3.58637	-0.17853	1.61449	413.202	0.56431	2.26092	413.293	1.48577	-2.56452	-2.17714		414.365	3.71182	0.10152	1.26408	413.202	0.764	413.293	1.65921
414.629	3.49026	4.08609	413.468	2.24459	413.562	-2.9104			414.629	3.65475	5.39831	413.468	4.60745	413.562	4.23586	0.95252	1.79404			414.629	3.58433	3.23433	413.468	4.15702	413.562	2.42351	-1.47551	-1.2341		414.629	3.62669	-0.1791	1.63207	413.468	0.57986	2.27006	413.562	1.49973	-2.56732	-2.1745		414.629	3.76479	0.10792	1.26971	413.468	0.77133	413.562	1.71388
414.893	3.52338	4.12173	413.734	2.31625	413.83	-2.88926			414.893	3.69003	5.41742	413.734	4.608	413.83	4.25957	0.96288	1.81741			414.893	3.61303	3.244	413.734	4.18941	413.83	2.44648	-1.47458	-1.22774		414.893	3.64926	-0.16561	1.63268	413.734	0.59926	2.29306	413.83	1.518	-2.56082	-2.16671		414.893	3.79294	0.10013	1.27958	413.734	0.79627	413.83	1.75024
415.158	3.54968	4.17967	414	2.34656	414.099	-2.80308			415.158	3.72045	5.42789	414	4.63158	414.099	4.27554	0.96824	1.83641			415.158	3.68199	3.26132	414	4.19597	414.099	2.45319	-1.47494	-1.22583		415.158	3.68221	-0.16616	1.64546	414	0.59685	2.31739	414.099	1.54067	-2.56687	-2.16136		415.158	3.8324	0.1221	1.3045	414	0.79813	414.099	1.82246
415.422	3.59519	4.17273	414.265	2.41646	414.367	-2.80244			415.422	3.75799	5.45386	414.265	4.65277	414.367	4.2924	0.97575	1.84514			415.422	3.6956	3.26539	414.265	4.23474	414.367	2.46711	-1.47103	-1.23045		415.422	3.69991	-0.17156	1.66492	414.265	0.6003	2.32585	414.367	1.56016	-2.5635	-2.16527		415.422	3.8508	0.13535	1.33056	414.265	0.79749	414.367	1.81151
415.686	3.62593	4.22243	414.531	2.47078	414.636	-2.79732			415.686	3.79327	5.46806	414.531	4.66707	414.636	4.31081	0.98499	1.85894			415.686	3.75675	3.28654	414.531	4.21177	414.636	2.4799	-1.47224	-1.22682		415.686	3.73416	-0.15427	1.67227	414.531	0.60491	2.32679	414.636	1.58051	-2.56133	-2.16085		415.686	3.88882	0.11663	1.35657	414.531	0.84176	414.636	1.90176
415.95	3.66964	4.24108	414.797	2.53285	414.904	-2.74762			415.95	3.81513	5.48049	414.797	4.67581	414.904	4.3447	0.99004	1.87675			415.95	3.77922	3.29082	414.797	4.2285	414.904	2.50016	-1.47079	-1.23018		415.95	3.76671	-0.14664	1.69135	414.797	0.64879	2.35016	414.904	1.59903	-2.56102	-2.16307		415.95	3.92164	0.14052	1.37454	414.797	0.84582	414.904	1.90784
416.214	3.69423	4.29598	415.063	2.55229	415.173	-2.68429			416.214	3.84026	5.51675	415.063	4.6821	415.173	4.34909	0.99773	1.88614			416.214	3.83229	3.30632	415.063	4.27314	415.173	2.51064	-1.47141	-1.23985		416.214	3.78419	-0.1512	1.68653	415.063	0.6438	2.35726	415.173	1.61091	-2.56376	-2.16831		416.214	3.93957	0.15804	1.39404	415.063	0.85429	415.173	1.97197
416.479	3.73064	4.31892	415.328	2.61185	415.442	-2.61918			416.479	3.87861	5.51051	415.328	4.69444	415.442	4.37274	1.00597	1.90279			416.479	3.87938	3.31911	415.328	4.26228	415.442	2.52029	-1.46874	-1.23689		416.479	3.80709	-0.15004	1.69614	415.328	0.65474	2.35589	415.442	1.62826	-2.55853	-2.16654		416.479	3.97248	0.15252	1.40105	415.328	0.8647	415.442	2.03802
416.743	3.75959	4.35293	415.594	2.62783	415.71	-2.64523			416.743	3.91515	5.52818	415.594	4.71483	415.71	4.40443	1.0146	1.91662			416.743	3.90269	3.33229	415.594	4.29534	415.71	2.53781	-1.46412	-1.22991		416.743	3.82369	-0.15225	1.71231	415.594	0.65739	2.38543	415.71	1.64599	-2.55494	-2.16128		416.743	4.02324	0.1468	1.42048	415.594	0.89054	415.71	2.01071
417.007	3.80322	4.37347	415.86	2.69004	415.979	-2.60242			417.007	3.93853	5.53887	415.86	4.72566	415.979	4.41808	1.01635	1.93177			417.007	3.93789	3.33998	415.86	4.26964	415.979	2.54366	-1.46447	-1.2277		417.007	3.84518	-0.15227	1.70416	415.86	0.67155	2.39002	415.979	1.6466	-2.55541	-2.15664		417.007	4.04192	0.1665	1.43311	415.86	0.91076	415.979	2.08347
417.271	3.82021	4.42482	416.126	2.75291	416.247	-2.57749			417.271	3.96592	5.54103	416.126	4.75293	416.247	4.43424	1.02347	1.94183			417.271	3.97667	3.34336	416.126	4.28322	416.247	2.55274	-1.46348	-1.22919		417.271	3.87933	-0.15153	1.72242	416.126	0.67326	2.39718	416.247	1.66377	-2.55408	-2.15872		417.271	4.07399	0.16916	1.438	416.126	0.90058	416.247	2.08774
417.535	3.84826	4.44273	416.391	2.77753	416.516	-2.54486			417.535	3.9882	5.58178	416.391	4.75676	416.516	4.44201	1.02407	1.954			417.535	4.0028	3.34855	416.391	4.31687	416.516	2.56676	-1.4644	-1.23015		417.535	3.88808	-0.13947	1.732	416.391	0.68518	2.41238	416.516	1.67275	-2.55823	-2.16147		417.535	4.10338	0.16832	1.45926	416.391	0.92316	416.516	2.13213
417.8	3.88372	4.45379	416.657	2.81212	416.784	-2.5019			417.8	4.01587	5.55782	416.657	4.76353	416.784	4.4774	1.03605	1.96761			417.8	4.03482	3.37214	416.657	4.31841	416.784	2.5763	-1.46232	-1.23215		417.8	3.91762	-0.13004	1.74774	416.657	0.68371	2.39957	416.784	1.68852	-2.55471	-2.16131		417.8	4.13813	0.17726	1.47465	416.657	0.92092	416.784	2.1576
418.064	3.90141	4.49428	416.923	2.86621	417.053	-2.46236			418.064	4.04282	5.59084	416.923	4.7889	417.053	4.47535	1.03816	1.97883			418.064	4.07045	3.3691	416.923	4.31512	417.053	2.58957	-1.46268	-1.23217		418.064	3.95225	-0.13449	1.74594	416.923	0.71155	2.42153	417.053	1.69408	-2.55195	-2.16439		418.064	4.15617	0.17865	1.4967	416.923	0.92878	417.053	2.16577
418.328	3.93361	4.51577	417.189	2.92557	417.322	-2.4447			418.328	4.07753	5.60206	417.189	4.79819	417.322	4.50161	1.04409	1.99604			418.328	4.11509	3.38177	417.189	4.33849	417.322	2.59291	-1.46463	-1.23293		418.328	3.96262	-0.13123	1.75987	417.189	0.69875	2.41763	417.322	1.70806	-2.55576	-2.1601		418.328	4.18375	0.20145	1.52037	417.189	0.93958	417.322	2.1741
418.592	3.96553	4.54583	417.454	2.96136	417.59	-2.43718			418.592	4.08908	5.60009	417.454	4.80339	417.59	4.52045	1.04979	2.00154			418.592	4.12819	3.38651	417.454	4.32987	417.59	2.60761	-1.46001	-1.2306		418.592	3.99202	-0.13995	1.75665	417.454	0.7029	2.43902	417.59	1.7242	-2.55515	-2.15806		418.592	4.22384	0.19151	1.50522	417.454	0.9391	417.59	2.15438
418.856	3.98667	4.58624	417.72	2.99063	417.859	-2.43371			418.856	4.1121	5.5955	417.72	4.80486	417.859	4.52566	1.05323	2.01315			418.856	4.16087	3.38173	417.72	4.34881	417.859	2.6087	-1.45801	-1.23281		418.856	4.01207	-0.13536	1.7615	417.72	0.71419	2.46213	417.859	1.73119	-2.55038	-2.15885		418.856	4.23079	0.19245	1.53785	417.72	0.97655	417.859	2.18643
419.121	4.01123	4.61192	417.986	3.04153	418.127	-2.39117			419.121	4.1433	5.61895	417.986	4.81262	418.127	4.54582	1.06196	2.02685			419.121	4.19696	3.39608	417.986	4.3502	418.127	2.61482	-1.45732	-1.23594		419.121	4.03234	-0.13223	1.769	417.986	0.72113	2.45485	418.127	1.74126	-2.55565	-2.16429		419.121	4.25724	0.20265	1.5409	417.986	0.97108	418.127	2.20894
419.385	4.04237	4.62345	418.252	3.06532	418.396	-2.35383			419.385	4.16573	5.61949	418.252	4.83541	418.396	4.56189	1.06281	2.03128			419.385	4.21038	3.39363	418.252	4.35435	418.396	2.63443	-1.45543	-1.24196		419.385	4.04857	-0.13455	1.78852	418.252	0.72648	2.47984	418.396	1.76603	-2.55403	-2.17298		419.385	4.29954	0.20378	1.57235	418.252	0.98256	418.396	2.19814
419.649	4.07786	4.64147	418.517	3.11822	418.664	-2.36336			419.649	4.19763	5.62258	418.517	4.84624	418.664	4.5821	1.06921	2.03905			419.649	4.27415	3.40786	418.517	4.36782	418.664	2.64484	-1.45337	-1.24835		419.649	4.07056	-0.12907	1.79282	418.517	0.73453	2.48962	418.664	1.7636	-2.55563	-2.17509		419.649	4.32009	0.20931	1.58263	418.517	1.00922	418.664	2.16555
419.913	4.10049	4.69924	418.783	3.19594	418.933	-2.33508			419.913	4.22093	5.62975	418.783	4.85415	418.933	4.59212	1.07442	2.05247			419.913	4.29311	3.40577	418.783	4.37771	418.933	2.65126	-1.45293	-1.24802		419.913	4.08843	-0.13147	1.8009	418.783	0.73876	2.4906	418.933	1.77814	-2.55889	-2.17671		419.913	4.35034	0.22562	1.5844	418.783	1.00554	418.933	2.18925
420.177	4.12694	4.71093	419.049	3.21224	419.202	-2.29754			420.177	4.26052	5.63008	419.049	4.86024	419.202	4.60568	1.07775	2.06001			420.177	4.33225	3.4108	419.049	4.3586	419.202	2.65907	-1.45152	-1.25206		420.177	4.10454	-0.1263	1.79339	419.049	0.739	2.49684	419.202	1.78239	-2.55291	-2.18272		420.177	4.37824	0.21381	1.58927	419.049	1.01102	419.202	2.15083
420.442	4.15434	4.72662	419.315	3.26597	419.47	-2.26415			420.442	4.26825	5.63136	419.315	4.87516	419.47	4.61143	1.07994	2.07335			420.442	4.35604	3.42125	419.315	4.39149	419.47	2.65608	-1.45224	-1.25048		420.442	4.1265	-0.14091	1.79973	419.315	0.75061	2.51645	419.47	1.79184	-2.55954	-2.17664		420.442	4.41175	0.20556	1.60588	419.315	1.03079	419.47	2.12914
420.706	4.18077	4.76789	419.58	3.30166	419.739	-2.24417			420.706	4.30026	5.62663	419.58	4.8727	419.739	4.62615	1.08512	2.09466			420.706	4.40292	3.40948	419.58	4.40546	419.739	2.67321	-1.45073	-1.24346		420.706	4.15757	-0.1361	1.81106	419.58	0.74599	2.51755	419.739	1.79288	-2.55648	-2.16876		420.706	4.43008	0.22823	1.61883	419.58	1.04261	419.739	2.13241
420.97	4.20767	4.78105	419.846	3.37234	420.007	-2.2176			420.97	4.31524	5.62886	419.846	4.88943	420.007	4.63816	1.08832	2.11015			420.97	4.40603	3.42221	419.846	4.40401	420.007	2.6791	-1.44929	-1.22964		420.97	4.16597	-0.14059	1.80843	419.846	0.76286	2.51439	420.007	1.80213	-2.55672	-2.15716		420.97	4.44935	0.20301	1.62956	419.846	1.0544	420.007	2.10209
421.234	4.24191	4.7846	420.112	3.36671	420.276	-2.23747			421.234	4.34139	5.61947	420.112	4.89592	420.276	4.65093	1.08965	2.13239			421.234	4.45053	3.42228	420.112	4.40953	420.276	2.68335	-1.44713	-1.21814		421.234	4.18128	-0.1404	1.81341	420.112	0.76121	2.51911	420.276	1.80144	-2.55712	-2.14211		421.234	4.48901	0.21583	1.64003	420.112	1.03557	420.276	2.06872
421.498	4.26655	4.79114	420.378	3.39271	420.544	-2.24976			421.498	4.35655	5.63472	420.378	4.9116	420.544	4.66145	1.09526	2.142			421.498	4.45956	3.42496	420.378	4.42214	420.544	2.68393	-1.4409	-1.20735		421.498	4.19406	-0.14299	1.82358	420.378	0.75704	2.53258	420.544	1.81017	-2.5541	-2.13564		421.498	4.51309	0.21901	1.64028	420.378	1.03878	420.544	2.02538
421.763	4.28503	4.78933	420.643	3.41049	420.813	-2.26809			421.763	4.37632	5.64016	420.643	4.90165	420.813	4.66563	1.09938	2.15734			421.763	4.47281	3.42322	420.643	4.4059	420.813	2.679	-1.44136	-1.20197		421.763	4.19739	-0.14078	1.82881	420.643	0.75864	2.51129	420.813	1.80683	-2.55601	-2.12841		421.763	4.52898	0.19405	1.64525	420.643	1.04223	420.813	2.01489
422.027	4.31414	4.77827	420.909	3.40555	421.082	-2.18918			422.027	4.40035	5.62825	420.909	4.91096	421.082	4.6624	1.09645	2.16567			422.027	4.50845	3.42039	420.909	4.39938	421.082	2.68534	-1.43786	-1.19837		422.027	4.225	-0.13682	1.82396	420.909	0.76528	2.50192	421.082	1.815	-2.55135	-2.12076		422.027	4.53577	0.19666	1.6612	420.909	1.04702	421.082	1.94709
422.291	4.33519	4.78407	421.175	3.41875	421.35	-2.22069			422.291	4.40808	5.62639	421.175	4.8967	421.35	4.66567	1.09828	2.17173			422.291	4.53244	3.41745	421.175	4.39043	421.35	2.67822	-1.43768	-1.19856		422.291	4.23964	-0.13826	1.80585	421.175	0.7643	2.52605	421.35	1.80794	-2.55713	-2.12434		422.291	4.55111	0.19782	1.65815	421.175	1.03884	421.35	1.94567
422.555	4.34285	4.79308	421.441	3.4414	421.619	-2.17447			422.555	4.41462	5.61143	421.441	4.90683	421.619	4.66688	1.10111	2.18128			422.555	4.56407	3.41377	421.441	4.37716	421.619	2.68159	-1.43779	-1.19612		422.555	4.24822	-0.14052	1.81775	421.441	0.76368	2.51238	421.619	1.80399	-2.55531	-2.12591		422.555	4.57092	0.19542	1.67734	421.441	1.03512	421.619	1.88563
422.819	4.3701	4.8205	421.706	3.4082	421.887	-2.18411			422.819	4.43893	5.62307	421.706	4.90033	421.887	4.65901	1.1047	2.18271			422.819	4.56482	3.41021	421.706	4.39293	421.887	2.68163	-1.4323	-1.20199		422.819	4.25855	-0.1388	1.82999	421.706	0.76619	2.51084	421.887	1.8018	-2.55116	-2.12981		422.819	4.58055	0.20153	1.68276	421.706	1.02195	421.887	1.87149
423.084	4.38108	4.81587	421.972	3.41073	422.156	-2.19613			423.084	4.45596	5.61462	421.972	4.91513	422.156	4.67461	1.10626	2.18454			423.084	4.5916	3.41339	421.972	4.38126	422.156	2.67761	-1.42948	-1.20546		423.084	4.28596	-0.14508	1.81879	421.972	0.75579	2.52328	422.156	1.8022	-2.55305	-2.13507		423.084	4.60657	0.19135	1.69239	421.972	1.02297	422.156	1.84203
423.348	4.38452	4.82856	422.238	3.3985	422.424	-2.22773			423.348	4.48362	5.59966	422.238	4.89797	422.424	4.66901	1.10476	2.19221			423.348	4.59956	3.41046	422.238	4.37787	422.424	2.68005	-1.42894	-1.20338		423.348	4.28324	-0.1363	1.82849	422.238	0.74824	2.51094	422.424	1.80378	-2.5537	-2.13883		423.348	4.61776	0.18511	1.69705	422.238	1.02092	422.424	1.77322
423.612	4.41462	4.86626	422.504	3.47647	422.693	-2.16064			423.612	4.5028	5.5876	422.504	4.91156	422.693	4.67608	1.1038	2.19842			423.612	4.62905	3.40638	422.504	4.38493	422.693	2.68109	-1.42738	-1.20324		423.612	4.29982	-0.14049	1.81495	422.504	0.75915	2.50665	422.693	1.80789	-2.54896	-2.13659		423.612	4.64152	0.19232	1.69502	422.504	1.02932	422.693	1.76357
423.876	4.43301	4.86778	422.769	3.4672	422.962	-2.13354			423.876	4.50811	5.58345	422.769	4.89136	422.962	4.66935	1.10915	2.20769			423.876	4.6675	3.40042	422.769	4.38971	422.962	2.68317	-1.42233	-1.19971		423.876	4.32253	-0.15035	1.82562	422.769	0.75164	2.51795	422.962	1.80476	-2.55018	-2.13522		423.876	4.65485	0.19412	1.7195	422.769	1.01522	422.962	1.71499
424.14	4.44954	4.86736	423.035	3.44932	423.23	-2.10436			424.14	4.52711	5.58122	423.035	4.90186	423.23	4.67699	1.10554	2.21355			424.14	4.68398	3.39285	423.035	4.38563	423.23	2.68194	-1.42132	-1.2047		424.14	4.32486	-0.14854	1.82364	423.035	0.7476	2.52757	423.23	1.79945	-2.55083	-2.1398		424.14	4.68	0.18868	1.72266	423.035	1.04216	423.23	1.70067
424.405	4.46477	4.87866	423.301	3.52832	423.499	-2.1006			424.405	4.53511	5.57651	423.301	4.9348	423.499	4.68441	1.10866	2.21604			424.405	4.71178	3.38888	423.301	4.38394	423.499	2.68792	-1.41826	-1.20149		424.405	4.35989	-0.14652	1.82876	423.301	0.74802	2.53538	423.499	1.8043	-2.54712	-2.14115		424.405	4.70846	0.17665	1.72956	423.301	1.05058	423.499	1.6823
424.669	4.47554	4.89431	423.567	3.50636	423.767	-2.11143			424.669	4.56481	5.56799	423.567	4.90926	423.767	4.70379	1.10846	2.22403			424.669	4.73712	3.37841	423.567	4.37543	423.767	2.68647	-1.4166	-1.20116		424.669	4.36155	-0.15237	1.83006	423.567	0.75776	2.5245	423.767	1.80463	-2.54762	-2.14318		424.669	4.71611	0.18816	1.73782	423.567	1.03499	423.767	1.68307
424.933	4.51192	4.90616	423.832	3.53249	424.036	-2.09102			424.933	4.5899	5.56579	423.832	4.91651	424.036	4.69629	1.10966	2.22871			424.933	4.7568	3.37408	423.832	4.36336	424.036	2.68716	-1.41666	-1.19359		424.933	4.36651	-0.15455	1.83529	423.832	0.75223	2.52247	424.036	1.79938	-2.54689	-2.13805		424.933	4.74006	0.18803	1.73618	423.832	1.04431	424.036	1.63967
425.197	4.52332	4.90576	424.098	3.52075	424.304	-2.11612			425.197	4.60461	5.55065	424.098	4.91363	424.304	4.706	1.10772	2.23381			425.197	4.80019	3.3766	424.098	4.38647	424.304	2.68232	-1.41212	-1.19397		425.197	4.39065	-0.15527	1.82268	424.098	0.75521	2.52124	424.304	1.79991	-2.54665	-2.14171		425.197	4.76078	0.18672	1.74164	424.098	1.04304	424.304	1.58929
425.461	4.54036	4.92155	424.364	3.52146	424.573	-2.07427			425.461	4.62075	5.5347	424.364	4.91245	424.573	4.7041	1.10684	2.23865			425.461	4.80767	3.37259	424.364	4.38119	424.573	2.67661	-1.41146	-1.19798		425.461	4.39933	-0.1542	1.83148	424.364	0.74238	2.51586	424.573	1.79155	-2.54769	-2.14203		425.461	4.78114	0.16802	1.74596	424.364	1.04239	424.573	1.61408
425.726	4.56315	4.91696	424.63	3.56936	424.842	-2.14481			425.726	4.63251	5.54203	424.63	4.90864	424.842	4.70198	1.11069	2.24249			425.726	4.8303	3.36088	424.63	4.37055	424.842	2.67095	-1.40745	-1.18909		425.726	4.40299	-0.15136	1.82247	424.63	0.74883	2.52443	424.842	1.7928	-2.54375	-2.14313		425.726	4.80067	0.17139	1.75685	424.63	1.02339	424.842	1.59197
425.99	4.58628	4.93842	424.895	3.51728	425.11	-2.08642			425.99	4.64342	5.51641	424.895	4.90159	425.11	4.70825	1.10566	2.24672			425.99	4.84418	3.34443	424.895	4.36412	425.11	2.67398	-1.40812	-1.19447		425.99	4.42624	-0.1538	1.82334	424.895	0.75356	2.51399	425.11	1.78005	-2.55128	-2.14553		425.99	4.80671	0.16767	1.75971	424.895	1.03451	425.11	1.5469
426.254	4.60604	4.94317	425.161	3.54386	425.379	-2.09079			426.254	4.67419	5.51253	425.161	4.90927	425.379	4.71558	1.10536	2.24994			426.254	4.86693	3.34029	425.161	4.35508	425.379	2.6613	-1.40571	-1.19756		426.254	4.43056	-0.15576	1.81518	425.161	0.74048	2.51516	425.379	1.77391	-2.54226	-2.15031		426.254	4.83549	0.18093	1.75252	425.161	1.04174	425.379	1.54453
426.518	4.63123	4.9374	425.427	3.55937	425.647	-2.09885			426.518	4.693	5.4974	425.427	4.8878	425.647	4.70025	1.1041	2.25121			426.518	4.89512	3.33427	425.427	4.33243	425.647	2.66595	-1.40298	-1.19448		426.518	4.45565	-0.15902	1.81981	425.427	0.73923	2.51899	425.647	1.76988	-2.54285	-2.15625		426.518	4.86737	0.1676	1.76338	425.427	1.03499	425.647	1.5188
426.782	4.6459	4.93258	425.693	3.5357	425.916	-2.06274			426.782	4.71745	5.48466	425.693	4.89339	425.916	4.70267	1.10559	2.25326			426.782	4.91304	3.31825	425.693	4.32798	425.916	2.65938	-1.39928	-1.19322		426.782	4.4707	-0.16866	1.81739	425.693	0.73016	2.48896	425.916	1.76706	-2.54079	-2.15265		426.782	4.87787	0.1527	1.77201	425.693	1.02978	425.916	1.48269
427.047	4.66468	4.96696	425.958	3.55974	426.184	-2.09851			427.047	4.72813	5.48044	425.958	4.88737	426.184	4.70829	1.1001	2.25893			427.047	4.94644	3.30867	425.958	4.33282	426.184	2.65912	-1.39673	-1.19144		427.047	4.49015	-0.17503	1.80711	425.958	0.72215	2.49356	426.184	1.76376	-2.54682	-2.15125		427.047	4.89831	0.15356	1.79343	425.958	1.0374	426.184	1.50923
427.311	4.67813	4.96784	426.224	3.58422	426.453	-2.07508			427.311	4.72917	5.45136	426.224	4.88494	426.453	4.71487	1.10305	2.26451			427.311	4.97267	3.29607	426.224	4.33591	426.453	2.65841	-1.39486	-1.18721		427.311	4.48185	-0.16721	1.79782	426.224	0.71961	2.49484	426.453	1.74989	-2.53982	-2.15136		427.311	4.90426	0.14234	1.79086	426.224	1.01577	426.453	1.47861
427.575	4.70242	4.94862	426.49	3.58613	426.722	-2.08492			427.575	4.7613	5.44934	426.49	4.88611	426.722	4.72023	1.09816	2.26509			427.575	4.98131	3.2833	426.49	4.33948	426.722	2.65522	-1.39257	-1.19102		427.575	4.50076	-0.18065	1.80349	426.49	0.73035	2.49445	426.722	1.74139	-2.54513	-2.14948		427.575	4.93231	0.14741	1.79425	426.49	1.01408	426.722	1.4678
427.839	4.7089	4.93379	426.756	3.54249	426.99	-2.12352			427.839	4.76602	5.4302	426.756	4.86285	426.99	4.71321	1.09555	2.26889			427.839	4.99628	3.28101	426.756	4.34092	426.99	2.64234	-1.38705	-1.18345		427.839	4.51577	-0.18319	1.79737	426.756	0.7414	2.48597	426.99	1.73982	-2.54028	-2.14626		427.839	4.94126	0.14461	1.80095	426.756	1.02311	426.99	1.46373
428.103	4.73302	4.9419	427.021	3.58221	427.259	-2.11317			428.103	4.79442	5.39913	427.021	4.87726	427.259	4.71872	1.09253	2.26893			428.103	5.03007	3.26525	427.021	4.31536	427.259	2.63728	-1.38688	-1.17969		428.103	4.52223	-0.18052	1.81274	427.021	0.72091	2.48169	427.259	1.73113	-2.54298	-2.14985		428.103	4.96849	0.1442	1.8086	427.021	1.03423	427.259	1.47164
428.368	4.76621	4.94213	427.287	3.56766	427.527	-2.0908			428.368	4.81073	5.37922	427.287	4.87486	427.527	4.71377	1.09107	2.27426			428.368	5.05154	3.25114	427.287	4.29089	427.527	2.63687	-1.38443	-1.17865		428.368	4.53391	-0.19023	1.80382	427.287	0.71532	2.47478	427.527	1.73255	-2.54012	-2.1468		428.368	5.00164	0.12706	1.82346	427.287	1.02233	427.527	1.46918
428.632	4.78296	4.95362	427.553	3.5625	427.796	-2.1203			428.632	4.82259	5.38179	427.553	4.85835	427.796	4.722	1.08785	2.27596			428.632	5.10119	3.23254	427.553	4.31005	427.796	2.63583	-1.38212	-1.17649		428.632	4.54554	-0.19432	1.80234	427.553	0.70698	2.46677	427.796	1.71804	-2.54185	-2.14622		428.632	5.00653	0.11063	1.82212	427.553	1.01054	427.796	1.43306
428.896	4.80278	4.96996	427.819	3.55349	428.064	-2.13626			428.896	4.85484	5.35296	427.819	4.84674	428.064	4.72561	1.08693	2.27807			428.896	5.08595	3.21703	427.819	4.28118	428.064	2.63626	-1.37969	-1.17678		428.896	4.55871	-0.19964	1.79943	427.819	0.71482	2.46765	428.064	1.70951	-2.53888	-2.14519		428.896	5.02137	0.11031	1.82115	427.819	1.0079	428.064	1.43541
429.16	4.81331	4.95774	428.084	3.55835	428.333	-2.12358			429.16	4.86973	5.3451	428.084	4.85063	428.333	4.72061	1.08382	2.27308			429.16	5.13545	3.20317	428.084	4.28791	428.333	2.62708	-1.37619	-1.1774		429.16	4.57054	-0.19792	1.78909	428.084	0.71139	2.45748	428.333	1.70584	-2.54041	-2.14843		429.16	5.04197	0.09928	1.82299	428.084	1.00513	428.333	1.43798
429.424	4.84501	4.96949	428.35	3.54984	428.602	-2.12883			429.424	4.88319	5.33217	428.35	4.84025	428.602	4.73451	1.08134	2.27308			429.424	5.16675	3.19912	428.35	4.26952	428.602	2.6198	-1.37183	-1.17434		429.424	4.58293	-0.20209	1.80023	428.35	0.70559	2.46595	428.602	1.69509	-2.53796	-2.14755		429.424	5.07364	0.10691	1.83923	428.35	1.00249	428.602	1.4176
429.689	4.85328	4.97092	428.616	3.54146	428.87	-2.14138			429.689	4.89451	5.31616	428.616	4.82833	428.87	4.73437	1.07834	2.27292			429.689	5.16931	3.17364	428.616	4.25939	428.87	2.62227	-1.37104	-1.17597		429.689	4.60275	-0.21235	1.79346	428.616	0.70247	2.44314	428.87	1.69244	-2.54147	-2.1519		429.689	5.08381	0.09687	1.84559	428.616	1.00557	428.87	1.41326
429.953	4.87715	4.95629	428.882	3.54675	429.139	-2.16807			429.953	4.91029	5.29331	428.882	4.8273	429.139	4.73081	1.07592	2.27492			429.953	5.21077	3.1651	428.882	4.25922	429.139	2.61394	-1.36694	-1.16678		429.953	4.60515	-0.21611	1.79128	428.882	0.695	2.44399	429.139	1.68431	-2.53584	-2.1445		429.953	5.11587	0.09813	1.84875	428.882	0.99591	429.139	1.42176
430.217	4.90099	4.94218	429.147	3.53223	429.407	-2.1486			430.217	4.92757	5.27104	429.147	4.82357	429.407	4.72245	1.07107	2.27303			430.217	5.21854	3.14857	429.147	4.25959	429.407	2.60792	-1.36431	-1.16854		430.217	4.61526	-0.21776	1.78554	429.147	0.68999	2.44276	429.407	1.67623	-2.53498	-2.14912		430.217	5.12404	0.08395	1.84968	429.147	0.99856	429.407	1.42636
430.481	4.91436	4.95422	429.413	3.51594	429.676	-2.1802			430.481	4.94044	5.24459	429.413	4.82109	429.676	4.72061	1.06564	2.27282			430.481	5.23199	3.12756	429.413	4.24479	429.676	2.60108	-1.36227	-1.16659		430.481	4.62715	-0.21738	1.77536	429.413	0.67905	2.41246	429.676	1.67425	-2.53423	-2.14777		430.481	5.14011	0.08597	1.86315	429.413	0.9858	429.676	1.40635
430.745	4.9282	4.95856	429.679	3.48058	429.944	-2.17052			430.745	4.95836	5.23041	429.679	4.81177	429.944	4.72936	1.06451	2.26503			430.745	5.2517	3.11419	429.679	4.21652	429.944	2.59851	-1.35741	-1.16958		430.745	4.6333	-0.21977	1.77432	429.679	0.68273	2.42246	429.944	1.67018	-2.53378	-2.15158		430.745	5.16512	0.0716	1.85943	429.679	0.9804	429.944	1.41478
431.01	4.96409	4.95972	429.945	3.47612	430.213	-2.17678			431.01	4.97566	5.21097	429.945	4.78856	430.213	4.72657	1.05904	2.26436			431.01	5.26854	3.10182	429.945	4.21347	430.213	2.58868	-1.3543	-1.16112		431.01	4.65065	-0.21896	1.77477	429.945	0.65949	2.41922	430.213	1.66426	-2.53752	-2.14624		431.01	5.18386	0.06573	1.87656	429.945	0.96145	430.213	1.38432
431.274	4.9644	4.94237	430.21	3.4937	430.482	-2.1899			431.274	4.98115	5.18809	430.21	4.79407	430.482	4.72055	1.05777	2.26562			431.274	5.30629	3.09211	430.21	4.20526	430.482	2.58402	-1.35173	-1.15834		431.274	4.6533	-0.22072	1.77224	430.21	0.66286	2.40048	430.482	1.64874	-2.53111	-2.14079		431.274	5.19609	0.05988	1.883	430.21	0.94522	430.482	1.36351
431.538	4.98019	4.95782	430.476	3.47696	430.75	-2.22124			431.538	4.99782	5.16221	430.476	4.7804	430.75	4.73129	1.05052	2.25911			431.538	5.31618	3.07117	430.476	4.21675	430.75	2.58522	-1.3508	-1.15929		431.538	4.66117	-0.22633	1.76857	430.476	0.66205	2.40558	430.75	1.6377	-2.5307	-2.14734		431.538	5.21105	0.05144	1.88971	430.476	0.94581	430.75	1.35084
431.802	4.99538	4.93379	430.742	3.45724	431.019	-2.18664			431.802	5.01119	5.1452	430.742	4.76577	431.019	4.7302	1.04536	2.25729			431.802	5.33152	3.05166	430.742	4.19835	431.019	2.57727	-1.34548	-1.15488		431.802	4.6704	-0.23453	1.76104	430.742	0.65346	2.40687	431.019	1.62745	-2.53	-2.14537		431.802	5.2313	0.04905	1.89661	430.742	0.94745	431.019	1.35804
432.066	5.01164	4.93594	431.008	3.46575	431.287	-2.22083			432.066	5.02372	5.13729	431.008	4.75719	431.287	4.71711	1.03623	2.25236			432.066	5.35482	3.04597	431.008	4.1697	431.287	2.57823	-1.34589	-1.15736		432.066	4.68251	-0.24085	1.7601	431.008	0.64924	2.39486	431.287	1.62794	-2.52909	-2.14682		432.066	5.24122	0.03426	1.87861	431.008	0.94533	431.287	1.31538
432.331	5.03152	4.93595	431.273	3.43009	431.556	-2.2244			432.331	5.0407	5.10749	431.273	4.7589	431.556	4.7257	1.03625	2.2446			432.331	5.37409	3.02062	431.273	4.16064	431.556	2.56985	-1.34127	-1.15928		432.331	4.69195	-0.23925	1.76126	431.273	0.65828	2.41131	431.556	1.62377	-2.52405	-2.14939		432.331	5.25964	0.03756	1.90502	431.273	0.93649	431.556	1.31299
432.595	5.04517	4.92934	431.539	3.44427	431.824	-2.19234			432.595	5.05927	5.09678	431.539	4.74698	431.824	4.72691	1.03106	2.23686			432.595	5.38471	3.01052	431.539	4.15555	431.824	2.56696	-1.33924	-1.15662		432.595	4.70769	-0.24328	1.75659	431.539	0.6478	2.37551	431.824	1.61438	-2.52515	-2.15152		432.595	5.27837	0.03416	1.91723	431.539	0.94245	431.824	1.27796
432.859	5.06323	4.95134	431.805	3.43951	432.093	-2.1958			432.859	5.05611	5.07558	431.805	4.74492	432.093	4.72169	1.02488	2.23675			432.859	5.41311	2.99235	431.805	4.1402	432.093	2.55471	-1.33511	-1.15219		432.859	4.71344	-0.25005	1.75212	431.805	0.64254	2.37823	432.093	1.60351	-2.5254	-2.14399		432.859	5.29082	0.02607	1.91485	431.805	0.93813	432.093	1.2046
433.123	5.07982	4.95467	432.071	3.42021	432.362	-2.1962			433.123	5.0819	5.05251	432.071	4.73466	432.362	4.72728	1.01878	2.22724			433.123	5.44075	2.98676	432.071	4.13986	432.362	2.55535	-1.33621	-1.14721		433.123	4.71749	-0.24938	1.75116	432.071	0.63805	2.38259	432.362	1.60624	-2.527	-2.14458		433.123	5.30131	0.01094	1.93119	432.071	0.92992	432.362	1.1686
433.387	5.09123	4.94946	432.336	3.44993	432.63	-2.18011			433.387	5.0899	5.02944	432.336	4.73556	432.63	4.72609	1.01519	2.21574			433.387	5.45992	2.96125	432.336	4.1279	432.63	2.55314	-1.33249	-1.15005		433.387	4.72513	-0.25496	1.74939	432.336	0.65126	2.38458	432.63	1.60404	-2.52157	-2.15047		433.387	5.32909	0.02004	1.94093	432.336	0.9326	432.63	1.14933
433.652	5.11116	4.93974	432.602	3.43447	432.899	-2.15789			433.652	5.10587	5.03006	432.602	4.71522	432.899	4.74111	1.00689	2.20889			433.652	5.46747	2.96449	432.602	4.10578	432.899	2.55038	-1.32697	-1.15154		433.652	4.73797	-0.26014	1.74627	432.602	0.64391	2.37237	432.899	1.59557	-2.51946	-2.15311		433.652	5.34092	0.01386	1.95874	432.602	0.92179	432.899	1.0875
433.916	5.13343	4.92075	432.868	3.44826	433.167	-2.15096			433.916	5.10811	5.00975	432.868	4.70959	433.167	4.73941	1.00403	2.20119			433.916	5.47275	2.9583	432.868	4.11714	433.167	2.55488	-1.32203	-1.14766		433.916	4.75502	-0.2562	1.74406	432.868	0.62206	2.34762	433.167	1.58766	-2.52167	-2.15219		433.916	5.34456	0.00386	1.94801	432.868	0.91956	433.167	1.07311
434.18	5.13834	4.94287	433.134	3.43928	433.436	-2.14483			434.18	5.11763	4.98405	433.134	4.70395	433.436	4.74342	0.99683	2.18926			434.18	5.50827	2.93777	433.134	4.11189	433.436	2.55239	-1.31897	-1.14721		434.18	4.75085	-0.26356	1.73788	433.134	0.61428	2.34636	433.436	1.58491	-2.5137	-2.15588		434.18	5.36714	0.01261	1.96341	433.134	0.91224	433.436	1.03559
434.444	5.16412	4.94168	433.399	3.45618	433.704	-2.13897			434.444	5.13603	4.97327	433.399	4.68786	433.704	4.73723	0.99227	2.18534			434.444	5.53582	2.92671	433.399	4.1003	433.704	2.54352	-1.32065	-1.14028		434.444	4.75995	-0.26886	1.74365	433.399	0.62499	2.33907	433.704	1.57494	-2.51222	-2.15105		434.444	5.37998	-0.000545	1.9535	433.399	0.92775	433.704	0.97129
434.708	5.16555	4.96566	433.665	3.40467	433.973	-2.13278			434.708	5.13677	4.96426	433.665	4.69268	433.973	4.72908	0.98026	2.17774			434.708	5.52097	2.90795	433.665	4.11882	433.973	2.53235	-1.31683	-1.13702		434.708	4.76071	-0.25787	1.7413	433.665	0.61268	2.34707	433.973	1.57849	-2.51302	-2.14991		434.708	5.38731	-0.00399	1.9756	433.665	0.91195	433.973	0.91535
434.973	5.1667	4.94778	433.931	3.40018	434.242	-2.14126			434.973	5.14809	4.92275	433.931	4.68794	434.242	4.72221	0.97629	2.16521			434.973	5.54552	2.89068	433.931	4.10234	434.242	2.53952	-1.31198	-1.13153		434.973	4.78462	-0.26645	1.72978	433.931	0.62001	2.34482	434.242	1.57375	-2.50672	-2.14823		434.973	5.39012	-0.02487	1.96121	433.931	0.91811	434.242	0.87883
435.237	5.17555	4.90895	434.197	3.45766	434.51	-2.13903			435.237	5.15396	4.90658	434.197	4.67577	434.51	4.71348	0.97335	2.15621			435.237	5.54799	2.88019	434.197	4.11323	434.51	2.52214	-1.30805	-1.12975		435.237	4.77857	-0.27348	1.72457	434.197	0.60739	2.33315	434.51	1.56614	-2.50702	-2.14508		435.237	5.39891	-0.02643	1.96768	434.197	0.90154	434.51	0.79796
435.501	5.1841	4.91927	434.462	3.4405	434.779	-2.16633			435.501	5.17028	4.89193	434.462	4.65157	434.779	4.7162	0.9657	2.14689			435.501	5.57075	2.86305	434.462	4.09968	434.779	2.51974	-1.306	-1.13108		435.501	4.78694	-0.27722	1.72169	434.462	0.60655	2.31414	434.779	1.5713	-2.50982	-2.14608		435.501	5.3957	-0.01322	1.99436	434.462	0.88608	434.779	0.76056
435.765	5.19593	4.90069	434.728	3.37632	435.047	-2.15994			435.765	5.17809	4.8676	434.728	4.62704	435.047	4.72942	0.95731	2.13265			435.765	5.55731	2.84481	434.728	4.05767	435.047	2.52355	-1.30089	-1.12965		435.765	4.78828	-0.28746	1.71507	434.728	0.59383	2.32783	435.047	1.56061	-2.50605	-2.14714		435.765	5.411	-0.03851	1.98938	434.728	0.89582	435.047	0.72644
436.029	5.19134	4.91629	434.994	3.35345	435.316	-2.15433			436.029	5.16691	4.83903	434.994	4.62233	435.316	4.71649	0.94938	2.11473			436.029	5.55973	2.82694	434.994	4.07132	435.316	2.5203	-1.29871	-1.12966		436.029	4.77666	-0.28373	1.72115	434.994	0.58287	2.30051	435.316	1.55055	-2.50665	-2.14889		436.029	5.41956	-0.03832	1.99905	434.994	0.87507	435.316	0.71299
436.294	5.19778	4.87693	435.26	3.32098	435.584	-2.18156			436.294	5.17759	4.8138	435.26	4.62323	435.584	4.71193	0.94054	2.10293			436.294	5.54024	2.8204	435.26	4.04944	435.584	2.50375	-1.29474	-1.1306		436.294	4.78541	-0.28685	1.70331	435.26	0.58143	2.29135	435.584	1.53539	-2.50492	-2.15195		436.294	5.42423	-0.05538	1.98158	435.26	0.86173	435.584	0.65892
436.558	5.20441	4.88813	435.525	3.30601	435.853	-2.17502			436.558	5.17839	4.78964	435.525	4.60821	435.853	4.70648	0.93338	2.09394			436.558	5.56065	2.79704	435.525	4.03896	435.853	2.50895	-1.29041	-1.12426		436.558	4.79047	-0.29043	1.70186	435.525	0.57602	2.28936	435.853	1.53818	-2.50274	-2.14447		436.558	5.42808	-0.05469	1.98959	435.525	0.86004	435.853	0.62538
436.822	5.20298	4.87416	435.791	3.26073	436.122	-2.16097			436.822	5.18169	4.75611	435.791	4.58707	436.122	4.68249	0.92446	2.08312			436.822	5.56241	2.77626	435.791	4.0199	436.122	2.50125	-1.29019	-1.11471		436.822	4.79977	-0.29738	1.69283	435.791	0.58701	2.28821	436.122	1.53182	-2.50128	-2.13598		436.822	5.42258	-0.07032	1.98864	435.791	0.8522	436.122	0.56414
437.086	5.21221	4.86384	436.057	3.26382	436.39	-2.22114			437.086	5.17943	4.73589	436.057	4.57731	436.39	4.67919	0.91918	2.06848			437.086	5.55785	2.76105	436.057	4.00384	436.39	2.49312	-1.28396	-1.11814		437.086	4.7935	-0.30984	1.68002	436.057	0.57759	2.28642	436.39	1.52206	-2.49876	-2.14028		437.086	5.42368	-0.08028	1.99376	436.057	0.84769	436.39	0.54827
437.35	5.21024	4.83308	436.323	3.24806	436.659	-2.20545			437.35	5.17658	4.72489	436.323	4.57879	436.659	4.66441	0.91038	2.05037			437.35	5.56153	2.74392	436.323	4.02335	436.659	2.49015	-1.2812	-1.11944		437.35	4.79794	-0.31132	1.67325	436.323	0.57252	2.26464	436.659	1.51816	-2.49822	-2.14281		437.35	5.42347	-0.07819	1.98463	436.323	0.83861	436.659	0.49939
437.615	5.21105	4.85218	436.588	3.19186	436.927	-2.23384			437.615	5.1855	4.69981	436.588	4.56818	436.927	4.65	0.90204	2.03507			437.615	5.56259	2.73629	436.588	3.98651	436.927	2.47549	-1.27743	-1.12207		437.615	4.80673	-0.31036	1.6822	436.588	0.56098	2.25126	436.927	1.51182	-2.49619	-2.14825		437.615	5.42275	-0.08834	1.9966	436.588	0.81793	436.927	0.50278
437.879	5.20607	4.82665	436.854	3.19584	437.196	-2.21956			437.879	5.17733	4.67238	436.854	4.55225	437.196	4.65344	0.89196	2.01605			437.879	5.55093	2.71523	436.854	3.97702	437.196	2.47723	-1.27465	-1.1219		437.879	4.8006	-0.32147	1.67005	436.854	0.56679	2.26539	437.196	1.51578	-2.49879	-2.14762		437.879	5.41721	-0.10434	1.99635	436.854	0.80203	437.196	0.48157
438.143	5.2052	4.83277	437.12	3.19262	437.464	-2.20724			438.143	5.16992	4.65385	437.12	4.53684	437.464	4.63478	0.88441	2.00122			438.143	5.55717	2.69741	437.12	3.96882	437.464	2.46134	-1.26622	-1.11636		438.143	4.7977	-0.3159	1.66276	437.12	0.54939	2.25236	437.464	1.5063	-2.49231	-2.14232		438.143	5.42625	-0.10965	1.98697	437.12	0.80774	437.464	0.47056
438.407	5.19151	4.82702	437.386	3.1465	437.733	-2.20432			438.407	5.1731	4.62689	437.386	4.53198	437.733	4.62702	0.87672	1.98271			438.407	5.55339	2.68711	437.386	3.96956	437.733	2.47101	-1.26607	-1.11887		438.407	4.7996	-0.32943	1.65872	437.386	0.54081	2.24744	437.733	1.50278	-2.49063	-2.144		438.407	5.42338	-0.11059	1.99723	437.386	0.7926	437.733	0.46291
438.671	5.2073	4.80849	437.651	3.14654	438.002	-2.20296			438.671	5.1816	4.59285	437.651	4.53105	438.002	4.62502	0.86974	1.96495			438.671	5.54551	2.67078	437.651	3.95427	438.002	2.46175	-1.26127	-1.11528		438.671	4.80808	-0.32833	1.65342	437.651	0.52917	2.22472	438.002	1.4981	-2.49048	-2.1432		438.671	5.42328	-0.11992	1.98661	437.651	0.78901	438.002	0.45745
438.936	5.1991	4.829	437.917	3.1135	438.27	-2.19001			438.936	5.17904	4.58814	437.917	4.5113	438.27	4.60964	0.86387	1.95229			438.936	5.54366	2.66233	437.917	3.9275	438.27	2.4553	-1.25518	-1.10588		438.936	4.81688	-0.33639	1.65273	437.917	0.53256	2.2189	438.27	1.48827	-2.48959	-2.1339		438.936	5.42315	-0.11979	1.99454	437.917	0.7908	438.27	0.48779
439.2	5.20948	4.80572	438.183	3.131	438.539	-2.16315			439.2	5.17736	4.56456	438.183	4.51969	438.539	4.60805	0.85174	1.93751			439.2	5.55064	2.64552	438.183	3.92109	438.539	2.45253	-1.25466	-1.10347		439.2	4.81691	-0.33525	1.64193	438.183	0.53524	2.2122	438.539	1.48426	-2.48987	-2.13252		439.2	5.42633	-0.1318	2.00095	438.183	0.78714	438.539	0.46729
439.464	5.20857	4.79982	438.449	3.13578	438.807	-2.17108			439.464	5.17244	4.5456	438.449	4.49876	438.807	4.58997	0.84327	1.92299			439.464	5.53725	2.64001	438.449	3.90521	438.807	2.45018	-1.25178	-1.09603		439.464	4.80835	-0.3422	1.64882	438.449	0.51095	2.21071	438.807	1.47963	-2.49098	-2.12642		439.464	5.42	-0.14575	2.00072	438.449	0.78773	438.807	0.45692
439.728	5.20621	4.79489	438.714	3.13521	439.076	-2.17753			439.728	5.1651	4.52094	438.714	4.47252	439.076	4.58342	0.8355	1.90799			439.728	5.5314	2.63356	438.714	3.89922	439.076	2.43718	-1.24673	-1.08252		439.728	4.81333	-0.34139	1.63636	438.714	0.50724	2.20785	439.076	1.48144	-2.48602	-2.11053		439.728	5.41746	-0.138	1.98478	438.714	0.76449	439.076	0.47994
439.992	5.19556	4.75198	438.98	3.09552	439.344	-2.17192			439.992	5.16513	4.51404	438.98	4.46398	439.344	4.56567	0.82753	1.89066			439.992	5.52778	2.62261	438.98	3.91148	439.344	2.42953	-1.23979	-1.07952		439.992	4.80186	-0.3342	1.63332	438.98	0.50046	2.1906	439.344	1.46919	-2.48187	-2.10803		439.992	5.40853	-0.15342	1.98702	438.98	0.76908	439.344	0.46667
440.257	5.19556	4.73914	439.246	3.04556	439.613	-2.18016			440.257	5.15392	4.49097	439.246	4.4654	439.613	4.55217	0.81477	1.87075			440.257	5.50165	2.61617	439.246	3.89312	439.613	2.43183	-1.23979	-1.0736		440.257	4.79192	-0.3371	1.62464	439.246	0.51287	2.17788	439.613	1.4691	-2.48288	-2.10406		440.257	5.39144	-0.15436	1.9865	439.246	0.74184	439.613	0.45313
440.521	5.18498	4.70827	439.512	3.02022	439.882	-2.24644			440.521	5.13745	4.47482	439.512	4.45144	439.882	4.54112	0.8062	1.85169			440.521	5.4755	2.60049	439.512	3.89903	439.882	2.42055	-1.23285	-1.06974		440.521	4.79106	-0.3419	1.62618	439.512	0.48716	2.17017	439.882	1.4618	-2.47863	-2.10346		440.521	5.38433	-0.16864	1.98108	439.512	0.74022	439.882	0.45887
440.785	5.17442	4.69365	439.777	2.99462	440.15	-2.20714			440.785	5.12755	4.44242	439.777	4.43457	440.15	4.51529	0.79706	1.82466			440.785	5.47686	2.59006	439.777	3.87	440.15	2.41005	-1.22877	-1.07192		440.785	4.79368	-0.34728	1.6206	439.777	0.47869	2.15181	440.15	1.45622	-2.47369	-2.10636		440.785	5.36809	-0.16872	1.97525	439.777	0.73243	440.15	0.44811
441.049	5.14266	4.67444	440.043	2.97555	440.419	-2.2215			441.049	5.10782	4.40753	440.043	4.40277	440.419	4.47698	0.78575	1.80176			441.049	5.43956	2.57104	440.043	3.845	440.419	2.40575	-1.22772	-1.07122		441.049	4.78637	-0.34704	1.61327	440.043	0.4876	2.15706	440.419	1.44566	-2.47486	-2.10757		441.049	5.35178	-0.17774	1.96323	440.043	0.70516	440.419	0.45521
441.313	5.1353	4.65695	440.309	2.93359	440.687	-2.20624			441.313	5.09365	4.37357	440.309	4.38604	440.687	4.46772	0.77689	1.77458			441.313	5.42685	2.564	440.309	3.84273	440.687	2.39492	-1.22138	-1.06957		441.313	4.78752	-0.35042	1.59749	440.309	0.48303	2.14732	440.687	1.43713	-2.46848	-2.10886		441.313	5.33143	-0.19351	1.95577	440.309	0.70556	440.687	0.48472
441.578	5.11631	4.65974	440.575	2.88419	440.956	-2.18657			441.578	5.08462	4.36216	440.575	4.36713	440.956	4.45607	0.76726	1.75262			441.578	5.3986	2.55713	440.575	3.80557	440.956	2.38926	-1.21724	-1.06893		441.578	4.76649	-0.35881	1.60105	440.575	0.46033	2.12944	440.956	1.43312	-2.46939	-2.10715		441.578	5.32193	-0.2105	1.95198	440.575	0.69027	440.956	0.47592
441.842	5.09328	4.64893	440.84	2.89179	441.224	-2.19226			441.842	5.07107	4.34679	440.84	4.35943	441.224	4.42629	0.75472	1.72567			441.842	5.37136	2.54471	440.84	3.79969	441.224	2.3783	-1.21386	-1.06662		441.842	4.75618	-0.35826	1.58422	440.84	0.45958	2.12713	441.224	1.42607	-2.46147	-2.10943		441.842	5.31138	-0.20929	1.94124	440.84	0.66323	441.224	0.48031
442.106	5.08858	4.64077	441.106	2.85902	441.493	-2.18653			442.106	5.04923	4.31813	441.106	4.34235	441.493	4.40974	0.75062	1.70429			442.106	5.34625	2.53366	441.106	3.79233	441.493	2.37193	-1.20976	-1.06445		442.106	4.75031	-0.36202	1.58121	441.106	0.44639	2.09339	441.493	1.41525	-2.46427	-2.10569		442.106	5.28388	-0.23332	1.94046	441.106	0.66382	441.493	0.46963
442.37	5.06427	4.61347	441.372	2.82522	441.761	-2.16646			442.37	5.0359	4.28922	441.372	4.32881	441.761	4.38735	0.7373	1.68336			442.37	5.31745	2.52177	441.372	3.77683	441.761	2.35369	-1.20571	-1.06115		442.37	4.74268	-0.36568	1.58156	441.372	0.43545	2.10864	441.761	1.40911	-2.45897	-2.1026		442.37	5.2666	-0.25057	1.92112	441.372	0.64231	441.761	0.44858
442.634	5.04549	4.58863	441.638	2.77701	442.03	-2.17182			442.634	5.01552	4.26527	441.638	4.3272	442.03	4.35367	0.72701	1.65639			442.634	5.30261	2.50815	441.638	3.76886	442.03	2.34207	-1.20115	-1.06053		442.634	4.72574	-0.36862	1.56583	441.638	0.43192	2.08056	442.03	1.40116	-2.45714	-2.10152		442.634	5.24294	-0.25014	1.91404	441.638	0.63054	442.03	0.45687
442.899	5.02691	4.55034	441.903	2.74988	442.299	-2.15288			442.899	4.99944	4.24432	441.903	4.28835	442.299	4.34309	0.71478	1.63455			442.899	5.2749	2.50156	441.903	3.7521	442.299	2.33982	-1.19615	-1.05557		442.899	4.72437	-0.36815	1.56128	441.903	0.41895	2.07806	442.299	1.3977	-2.45401	-2.10461		442.899	5.22113	-0.2659	1.90309	441.903	0.6216	442.299	0.46145
443.163	5.00579	4.55063	442.169	2.74786	442.567	-2.14548			443.163	4.98181	4.22312	442.169	4.27743	442.567	4.30917	0.70575	1.61138			443.163	5.26389	2.49903	442.169	3.74425	442.567	2.33953	-1.19241	-1.04909		443.163	4.71575	-0.37831	1.56196	442.169	0.41026	2.06858	442.567	1.38839	-2.45219	-2.09699		443.163	5.19721	-0.27189	1.89493	442.169	0.60934	442.567	0.48054
443.427	4.98514	4.54586	442.435	2.72027	442.836	-2.13372			443.427	4.9605	4.19216	442.435	4.26995	442.836	4.28544	0.6949	1.58923			443.427	5.22529	2.48252	442.435	3.73982	442.836	2.33377	-1.18729	-1.0461		443.427	4.69745	-0.37882	1.55047	442.435	0.39661	2.06435	442.836	1.37936	-2.45172	-2.09386		443.427	5.18484	-0.29518	1.87461	442.435	0.60024	442.836	0.45316
443.691	4.96974	4.51744	442.701	2.68298	443.104	-2.11326			443.691	4.9326	4.15615	442.701	4.24696	443.104	4.24806	0.6875	1.55816			443.691	5.20015	2.46898	442.701	3.72602	443.104	2.32085	-1.18455	-1.04489		443.691	4.68281	-0.37803	1.54357	442.701	0.40435	2.04067	443.104	1.38182	-2.44919	-2.09557		443.691	5.1571	-0.29116	1.86771	442.701	0.57787	443.104	0.45584
443.955	4.94234	4.4745	442.966	2.64151	443.373	-2.11241			443.955	4.91654	4.13279	442.966	4.23645	443.373	4.22114	0.67391	1.53063			443.955	5.15199	2.46028	442.966	3.71475	443.373	2.30562	-1.17974	-1.03938		443.955	4.67417	-0.38687	1.53155	442.966	0.39051	2.03675	443.373	1.37218	-2.44668	-2.09345		443.955	5.12666	-0.30511	1.86086	442.966	0.584	443.373	0.47196
444.22	4.91582	4.48588	443.232	2.64958	443.641	-2.17418			444.22	4.8946	4.11386	443.232	4.20662	443.641	4.20748	0.66467	1.50592			444.22	5.12222	2.45421	443.232	3.68433	443.641	2.29856	-1.17337	-1.03803		444.22	4.65498	-0.38701	1.52766	443.232	0.39564	2.02595	443.641	1.36759	-2.4457	-2.0945		444.22	5.10921	-0.31927	1.83928	443.232	0.56691	443.641	0.44833
444.484	4.89442	4.45466	443.498	2.63026	443.91	-2.17973			444.484	4.86451	4.07782	443.498	4.19982	443.91	4.18805	0.65435	1.47772			444.484	5.0778	2.44014	443.498	3.68925	443.91	2.2921	-1.16644	-1.03542		444.484	4.63671	-0.38949	1.50826	443.498	0.38351	2.01316	443.91	1.35882	-2.44183	-2.09053		444.484	5.07155	-0.33293	1.82305	443.498	0.56026	443.91	0.4369
444.748	4.86344	4.43278	443.764	2.61206	444.179	-2.16073			444.748	4.82983	4.05177	443.764	4.18755	444.179	4.15633	0.6427	1.45597			444.748	5.03703	2.41874	443.764	3.68152	444.179	2.28568	-1.16339	-1.0285		444.748	4.62174	-0.39927	1.5056	443.764	0.36887	2.02007	444.179	1.34919	-2.44103	-2.08593		444.748	5.04348	-0.34764	1.80379	443.764	0.53517	444.179	0.4517
445.012	4.81894	4.4005	444.029	2.54057	444.447	-2.15816			445.012	4.80894	4.02159	444.029	4.15402	444.447	4.12712	0.63605	1.43261			445.012	5.00927	2.41537	444.029	3.63642	444.447	2.27522	-1.15885	-1.02719		445.012	4.60251	-0.4024	1.49004	444.029	0.35494	1.99415	444.447	1.34694	-2.44074	-2.08686		445.012	5.017	-0.36264	1.7931	444.029	0.50353	444.447	0.43266
445.276	4.8026	4.37227	444.295	2.48936	444.716	-2.14011			445.276	4.78217	3.99864	444.295	4.14621	444.716	4.09541	0.62675	1.39958			445.276	4.95452	2.39168	444.295	3.63506	444.716	2.26028	-1.1525	-1.02503		445.276	4.59717	-0.40634	1.48535	444.295	0.36552	2.00473	444.716	1.32849	-2.43595	-2.0908		445.276	4.97075	-0.37631	1.77685	444.295	0.49419	444.716	0.41666
445.541	4.77578	4.33307	444.561	2.47358	444.984	-2.18576			445.541	4.75014	3.97739	444.561	4.1231	444.984	4.05988	0.61256	1.37784			445.541	4.9252	2.37546	444.561	3.63743	444.984	2.25485	-1.14998	-1.01818		445.541	4.56173	-0.41337	1.47469	444.561	0.34791	1.97819	444.984	1.32867	-2.43576	-2.08545		445.541	4.9484	-0.39033	1.7626	444.561	0.46291	444.984	0.39709
445.805	4.72901	4.32647	444.827	2.42257	445.253	-2.20246			445.805	4.71367	3.9361	444.827	4.10857	445.253	4.0309	0.60458	1.35243			445.805	4.88825	2.36812	444.827	3.62977	445.253	2.24842	-1.14316	-1.01168		445.805	4.54644	-0.40526	1.46761	444.827	0.33019	1.97287	445.253	1.3209	-2.43447	-2.07871		445.805	4.90772	-0.40076	1.74596	444.827	0.45516	445.253	0.38446
446.069	4.71731	4.28485	445.092	2.38047	445.521	-2.12636			446.069	4.69818	3.91248	445.092	4.0633	445.521	4.00149	0.59061	1.32338			446.069	4.84699	2.37259	445.092	3.5982	445.521	2.24167	-1.13915	-1.01189		446.069	4.52944	-0.4202	1.46019	445.092	0.31541	1.9352	445.521	1.31037	-2.43498	-2.07972		446.069	4.8692	-0.4266	1.72423	445.092	0.448	445.521	0.3763
446.333	4.67321	4.28424	445.358	2.37717	445.79	-2.1719			446.333	4.66083	3.87641	445.358	4.05126	445.79	3.97843	0.5843	1.30083			446.333	4.78963	2.35214	445.358	3.56043	445.79	2.22578	-1.13191	-1.00398		446.333	4.50784	-0.42428	1.44982	445.358	0.30015	1.92316	445.79	1.30591	-2.42948	-2.07122		446.333	4.83687	-0.43259	1.72275	445.358	0.4151	445.79	0.35359
446.597	4.63126	4.25741	445.624	2.30558	446.059	-2.21389			446.597	4.63229	3.84973	445.624	4.03604	446.059	3.93996	0.57283	1.27204			446.597	4.74085	2.34472	445.624	3.54415	446.059	2.21319	-1.1254	-1.00341		446.597	4.48249	-0.43397	1.43691	445.624	0.29942	1.93284	446.059	1.29262	-2.42754	-2.07392		446.597	4.79432	-0.42684	1.69463	445.624	0.39852	446.059	0.35023
446.862	4.60111	4.2303	445.89	2.25505	446.327	-2.18611			446.862	4.59244	3.81051	445.89	4.02514	446.327	3.91131	0.56477	1.24408			446.862	4.70266	2.32734	445.89	3.53453	446.327	2.2095	-1.11843	-0.99946		446.862	4.47306	-0.43697	1.43156	445.89	0.28867	1.89198	446.327	1.2864	-2.42345	-2.07137		446.862	4.75438	-0.45281	1.67201	445.89	0.38734	446.327	0.33551
447.126	4.57955	4.21252	446.155	2.20797	446.596	-2.2382			447.126	4.56501	3.79218	446.155	4.00962	446.596	3.87325	0.5536	1.21298			447.126	4.65082	2.31638	446.155	3.51865	446.596	2.20559	-1.11282	-0.99615		447.126	4.45454	-0.42978	1.41798	446.155	0.26995	1.88841	446.596	1.28135	-2.42338	-2.07486		447.126	4.72149	-0.45478	1.64341	446.155	0.35147	446.596	0.3002
447.39	4.54241	4.17336	446.421	2.17684	446.864	-2.26234			447.39	4.52638	3.75471	446.421	3.97993	446.864	3.85333	0.54642	1.18851			447.39	4.61899	2.30718	446.421	3.5002	446.864	2.19172	-1.10461	-0.99187		447.39	4.42476	-0.43926	1.40228	446.421	0.26736	1.88691	446.864	1.27209	-2.41899	-2.07268		447.39	4.68481	-0.47151	1.62817	446.421	0.33984	446.864	0.27649
447.654	4.51483	4.1607	446.687	2.14739	447.133	-2.1885			447.654	4.49692	3.73803	446.687	3.9542	447.133	3.82104	0.53501	1.16022			447.654	4.57102	2.29657	446.687	3.49487	447.133	2.18643	-1.10207	-0.98633		447.654	4.40421	-0.4374	1.41571	446.687	0.25878	1.85651	447.133	1.25936	-2.41904	-2.06984		447.654	4.64212	-0.48534	1.60865	446.687	0.33608	447.133	0.23236
447.918	4.472	4.15196	446.953	2.09883	447.401	-2.17804			447.918	4.45486	3.69899	446.953	3.94108	447.401	3.77917	0.52541	1.13413			447.918	4.51207	2.28728	446.953	3.46318	447.401	2.18131	-1.09513	-0.98098		447.918	4.37709	-0.44173	1.39532	446.953	0.24796	1.84582	447.401	1.25411	-2.41512	-2.06855		447.918	4.59645	-0.497	1.59142	446.953	0.30428	447.401	0.17118
448.183	4.43695	4.14648	447.218	2.07759	447.67	-2.18535			448.183	4.42531	3.67428	447.218	3.92142	447.67	3.75743	0.51516	1.10429			448.183	4.47691	2.27723	447.218	3.448	447.67	2.18123	-1.0886	-0.97973		448.183	4.35056	-0.44515	1.38578	447.218	0.25113	1.84487	447.67	1.24179	-2.41295	-2.07137		448.183	4.55429	-0.50072	1.57892	447.218	0.28635	447.67	0.17175
448.447	4.39511	4.12308	447.484	2.02723	447.939	-2.1887			448.447	4.38825	3.63934	447.484	3.90105	447.939	3.73968	0.50874	1.07799			448.447	4.42196	2.26944	447.484	3.44614	447.939	2.18072	-1.08388	-0.97515		448.447	4.33603	-0.4516	1.37617	447.484	0.23941	1.8328	447.939	1.2421	-2.41222	-2.07145		448.447	4.52195	-0.51923	1.56323	447.484	0.29137	447.939	0.13218
448.711	4.36327	4.08852	447.75	1.998	448.207	-2.17197			448.711	4.35485	3.62847	447.75	3.8785	448.207	3.69859	0.4979	1.05078			448.711	4.39561	2.26057	447.75	3.4173	448.207	2.16551	-1.07798	-0.97143		448.711	4.31073	-0.44491	1.37945	447.75	0.23878	1.82385	448.207	1.24609	-2.40636	-2.07172		448.711	4.48952	-0.52433	1.54116	447.75	0.25689	448.207	0.10886
448.975	4.33609	4.10237	448.016	2.01382	448.476	-2.18431			448.975	4.33292	3.59892	448.016	3.86425	448.476	3.67234	0.48944	1.01949			448.975	4.35746	2.25324	448.016	3.41064	448.476	2.15708	-1.07155	-0.97538		448.975	4.29718	-0.45357	1.36966	448.016	0.21765	1.79538	448.476	1.24419	-2.40744	-2.07734		448.975	4.45016	-0.53222	1.52747	448.016	0.23646	448.476	0.07246
449.239	4.30189	4.08063	448.281	1.97898	448.744	-2.16833			449.239	4.30276	3.5694	448.281	3.85549	448.744	3.65516	0.47943	0.98415			449.239	4.32539	2.24905	448.281	3.4029	448.744	2.15692	-1.06739	-0.98203		449.239	4.27339	-0.45053	1.3657	448.281	0.20565	1.78946	448.744	1.2279	-2.40886	-2.09589		449.239	4.42561	-0.53249	1.51195	448.281	0.22615	448.744	0.03167
449.504	4.28487	4.05917	448.547	1.93051	449.013	-2.16273			449.504	4.26716	3.54942	448.547	3.84134	449.013	3.61678	0.47237	0.94931			449.504	4.27755	2.23085	448.547	3.4041	449.013	2.15926	-1.06023	-0.99132		449.504	4.24474	-0.45274	1.36123	448.547	0.20791	1.77816	449.013	1.22566	-2.40462	-2.10729		449.504	4.37569	-0.54766	1.50079	448.547	0.21009	449.013	-0.00221
449.768	4.23	4.07605	448.813	1.91862	449.281	-2.14604			449.768	4.23867	3.51748	448.813	3.81253	449.281	3.59273	0.46544	0.9084			449.768	4.23801	2.22335	448.813	3.37758	449.281	2.15348	-1.05238	-1.00713		449.768	4.24131	-0.45822	1.34962	448.813	0.19806	1.78148	449.281	1.22345	-2.40597	-2.13047		449.768	4.34475	-0.55192	1.47724	448.813	0.20821	449.281	-0.02785
450.032	4.19447	4.11263	449.079	1.86464	449.55	-2.11424			450.032	4.21671	3.49117	449.079	3.81135	449.55	3.57048	0.45883	0.86856			450.032	4.20958	2.20369	449.079	3.38879	449.55	2.15472	-1.04768	-1.02496		450.032	4.22725	-0.46285	1.33596	449.079	0.18578	1.76942	449.55	1.21813	-2.40348	-2.15605		450.032	4.3036	-0.56191	1.47683	449.079	0.19692	449.55	-0.08423
450.296	4.16879	4.11671	449.344	1.90882	449.819	-2.13649			450.296	4.19695	3.4653	449.344	3.79692	449.819	3.54732	0.45264	0.83462			450.296	4.18553	2.19924	449.344	3.3673	449.819	2.15998	-1.04029	-1.03145		450.296	4.21385	-0.47898	1.33084	449.344	0.16761	1.749	449.819	1.21952	-2.40228	-2.16992		450.296	4.27522	-0.57634	1.46507	449.344	0.18729	449.819	-0.12035
450.56	4.15483	4.11369	449.61	1.92957	450.087	-2.10082			450.56	4.19831	3.45917	449.61	3.79004	450.087	3.53283	0.44842	0.81589			450.56	4.14703	2.19371	449.61	3.37287	450.087	2.15307	-1.03453	-1.02096		450.56	4.1896	-0.48537	1.329	449.61	0.1601	1.73438	450.087	1.21633	-2.40436	-2.16291		450.56	4.25499	-0.5883	1.43886	449.61	0.17621	450.087	-0.15765
450.825	4.14754	4.0993	449.876	1.97178	450.356	-2.06973			450.825	4.18482	3.42284	449.876	3.77288	450.356	3.50476	0.44157	0.81552			450.825	4.15241	2.18857	449.876	3.34899	450.356	2.15097	-1.02891	-0.9901		450.825	4.18029	-0.48816	1.32454	449.876	0.16667	1.73232	450.356	1.21247	-2.40449	-2.12852		450.825	4.24051	-0.59021	1.4324	449.876	0.15597	450.356	-0.2065
451.089	4.15429	4.08504	450.142	1.97721	450.624	-2.06039			451.089	4.16278	3.39788	450.142	3.77939	450.624	3.49307	0.43355	0.82773			451.089	4.12367	2.20509	450.142	3.32394	450.624	2.15039	-1.02504	-0.93768		451.089	4.16693	-0.49294	1.326	450.142	0.17077	1.73385	450.624	1.20545	-2.40791	-2.07777		451.089	4.21825	-0.59174	1.42058	450.142	0.15305	450.624	-0.21686
451.353	4.15102	4.03122	450.407	1.95392	450.893	-2.06329			451.353	4.13067	3.38353	450.407	3.75146	450.893	3.47712	0.42842	0.84334			451.353	4.08961	2.21452	450.407	3.30385	450.893	2.15483	-1.01741	-0.87843		451.353	4.13489	-0.48185	1.32903	450.407	0.15321	1.72553	450.893	1.20573	-2.40603	-2.02214		451.353	4.18513	-0.61888	1.39806	450.407	0.12628	450.893	-0.24216
451.617	4.14207	3.9879	450.673	1.88657	451.161	-2.1013			451.617	4.08711	3.37087	450.673	3.73632	451.161	3.44027	0.41418	0.84305			451.617	4.05011	2.22566	450.673	3.28699	451.161	2.15209	-1.01159	-0.8395		451.617	4.10424	-0.47176	1.32171	450.673	0.15273	1.69691	451.161	1.19805	-2.40182	-1.98755		451.617	4.14477	-0.6364	1.37039	450.673	0.10209	451.161	-0.22802
451.881	4.10936	3.96541	450.939	1.79746	451.43	-2.11066			451.881	4.04794	3.3461	450.939	3.69546	451.43	3.41401	0.40585	0.81226			451.881	3.99616	2.22131	450.939	3.26019	451.43	2.14769	-1.00366	-0.83453		451.881	4.07243	-0.47203	1.3045	450.939	0.13245	1.68708	451.43	1.18768	-2.39757	-1.99215		451.881	4.09963	-0.64291	1.3574	450.939	0.08785	451.43	-0.2298
452.146	4.05481	3.92847	451.205	1.7464	451.699	-2.10293			452.146	4.01309	3.31472	451.205	3.66018	451.699	3.38092	0.39734	0.77302			452.146	3.94686	2.20163	451.205	3.25504	451.699	2.13878	-0.99409	-0.85099		452.146	4.04477	-0.48282	1.28398	451.205	0.13453	1.67376	451.699	1.182	-2.39196	-2.01564		452.146	4.04767	-0.65063	1.33475	451.205	0.06556	451.699	-0.2445
452.41	4.01279	3.91787	451.47	1.68538	451.967	-2.1242			452.41	3.97664	3.27422	451.47	3.63459	451.967	3.35152	0.38803	0.72933			452.41	3.88932	2.18194	451.47	3.25801	451.967	2.12141	-0.99037	-0.86899		452.41	4.01657	-0.48687	1.27572	451.47	0.12923	1.66084	451.967	1.16514	-2.39066	-2.04583		452.41	3.99658	-0.67188	1.30689	451.47	0.06135	451.967	-0.25221
452.674	3.95727	3.92882	451.736	1.66167	452.236	-2.12499			452.674	3.94523	3.24333	451.736	3.61517	452.236	3.31963	0.3848	0.69215			452.674	3.8664	2.17228	451.736	3.23808	452.236	2.12641	-0.98095	-0.88828		452.674	3.9994	-0.49393	1.26672	451.736	0.11565	1.64438	452.236	1.16448	-2.38756	-2.06622		452.674	3.96688	-0.66789	1.30223	451.736	0.0355	452.236	-0.25945
452.938	3.93659	3.92433	452.002	1.6474	452.504	-2.08824			452.938	3.91613	3.21073	452.002	3.60541	452.504	3.29647	0.375	0.66061			452.938	3.81957	2.1621	452.002	3.23007	452.504	2.13254	-0.97552	-0.89207		452.938	3.97751	-0.50361	1.25807	452.002	0.08674	1.64325	452.504	1.15341	-2.38564	-2.07806		452.938	3.94703	-0.6738	1.28813	452.002	0.01322	452.504	-0.23623
453.202	3.912	3.9161	452.268	1.59233	452.773	-2.0921			453.202	3.88899	3.19006	452.268	3.58826	452.773	3.27255	0.37016	0.6424			453.202	3.79647	2.14772	452.268	3.21795	452.773	2.12803	-0.9681	-0.88091		453.202	3.9608	-0.50275	1.24733	452.268	0.09045	1.6275	452.773	1.15439	-2.38063	-2.07395		453.202	3.91799	-0.685	1.25754	452.268	0.01589	452.773	-0.23904
453.467	3.90042	3.90065	452.533	1.58827	453.041	-2.11597			453.467	3.86356	3.14385	452.533	3.577	453.041	3.25752	0.36357	0.6432			453.467	3.76727	2.1518	452.533	3.17627	453.041	2.12624	-0.96136	-0.84849		453.467	3.93422	-0.50362	1.24117	452.533	0.08112	1.60553	453.041	1.15178	-2.38092	-2.04422		453.467	3.88766	-0.69963	1.25702	452.533	-0.01078	453.041	-0.22952
453.731	3.88372	3.85129	452.799	1.57276	453.31	-2.17775			453.731	3.84052	3.13171	452.799	3.56335	453.31	3.22849	0.355	0.63921			453.731	3.71763	2.14814	452.799	3.17443	453.31	2.13101	-0.95384	-0.81168		453.731	3.91455	-0.50126	1.23987	452.799	0.08916	1.59593	453.31	1.14392	-2.38048	-2.01301		453.731	3.86007	-0.69727	1.2409	452.799	-0.01909	453.31	-0.21075
453.995	3.86795	3.82687	453.065	1.51466	453.579	-2.18381			453.995	3.80686	3.09771	453.065	3.53469	453.579	3.19914	0.34815	0.62201			453.995	3.69938	2.1513	453.065	3.14879	453.579	2.12297	-0.94603	-0.79935		453.995	3.88261	-0.50041	1.24354	453.065	0.07409	1.59184	453.579	1.13732	-2.37835	-2.01073		453.995	3.82972	-0.72775	1.22683	453.065	-0.05153	453.579	-0.19837
454.259	3.8298	3.81041	453.331	1.49172	453.847	-2.18753			454.259	3.77836	3.07607	453.331	3.50629	453.847	3.17329	0.34255	0.59848			454.259	3.6662	2.14281	453.331	3.15952	453.847	2.12732	-0.93711	-0.79872		454.259	3.86494	-0.50178	1.23744	453.331	0.07138	1.58221	453.847	1.13478	-2.37292	-2.01403		454.259	3.7883	-0.72545	1.21169	453.331	-0.03438	453.847	-0.17065
454.523	3.80147	3.77992	453.596	1.43649	454.116	-2.22251			454.523	3.75855	3.04864	453.596	3.47824	454.116	3.15062	0.33824	0.56928			454.523	3.64078	2.13389	453.596	3.12316	454.116	2.1266	-0.92906	-0.80494		454.523	3.84338	-0.51018	1.21814	453.596	0.05247	1.56398	454.116	1.12362	-2.37273	-2.02762		454.523	3.75185	-0.73739	1.18597	453.596	-0.05125	454.116	-0.17757
454.788	3.76707	3.78866	453.862	1.41222	454.384	-2.17505			454.788	3.72941	3.02607	453.862	3.4605	454.384	3.13369	0.33232	0.53979			454.788	3.5931	2.11759	453.862	3.13708	454.384	2.12705	-0.91965	-0.80869		454.788	3.82561	-0.51268	1.20867	453.862	0.0561	1.56134	454.384	1.11498	-2.37024	-2.04309		454.788	3.71548	-0.74926	1.17424	453.862	-0.06222	454.384	-0.14647
455.052	3.72749	3.78808	454.128	1.37497	454.653	-2.15889			455.052	3.70331	3.00015	454.128	3.43881	454.653	3.10556	0.32465	0.50818			455.052	3.58234	2.10767	454.128	3.11383	454.653	2.12589	-0.91034	-0.81638		455.052	3.80858	-0.51491	1.20458	454.128	0.04226	1.52914	454.653	1.10933	-2.36898	-2.06075		455.052	3.69404	-0.75352	1.16772	454.128	-0.08758	454.653	-0.07222
455.316	3.70555	3.75167	454.394	1.33381	454.921	-2.20594			455.316	3.67993	2.98246	454.394	3.42456	454.921	3.07737	0.31888	0.48435			455.316	3.53054	2.09772	454.394	3.09716	454.921	2.12456	-0.90288	-0.81802		455.316	3.78231	-0.5205	1.18807	454.394	0.04292	1.51647	454.921	1.09819	-2.36776	-2.06887		455.316	3.67351	-0.75008	1.14778	454.394	-0.09971	454.921	-0.08195
455.58	3.68258	3.76329	454.659	1.29125	455.19	-2.18581			455.58	3.66211	2.95882	454.659	3.4004	455.19	3.06866	0.31927	0.46481			455.58	3.51068	2.09283	454.659	3.10302	455.19	2.12437	-0.89285	-0.81315		455.58	3.76935	-0.5246	1.18478	454.659	0.01989	1.5217	455.19	1.09529	-2.3669	-2.07208		455.58	3.65314	-0.75253	1.1387	454.659	-0.10095	455.19	-0.0966
455.844	3.67083	3.75519	454.925	1.29275	455.459	-2.17028			455.844	3.63956	2.92543	454.925	3.40065	455.459	3.04719	0.31569	0.45013			455.844	3.496	2.08338	454.925	3.09293	455.459	2.12098	-0.88118	-0.80804		455.844	3.75981	-0.52672	1.18215	454.925	0.02543	1.52758	455.459	1.09113	-2.36209	-2.07684		455.844	3.62538	-0.75149	1.13505	454.925	-0.11655	455.459	-0.06634
456.109	3.6495	3.75885	455.191	1.24251	455.727	-2.18523			456.109	3.62781	2.89542	455.191	3.37807	455.727	3.02321	0.30954	0.42794			456.109	3.4634	2.08305	455.191	3.06239	455.727	2.12083	-0.87579	-0.80552		456.109	3.73899	-0.54123	1.17105	455.191	0.00926	1.50931	455.727	1.07905	-2.36367	-2.08489		456.109	3.60261	-0.76979	1.1237	455.191	-0.14144	455.727	-0.05583
456.373	3.64046	3.74421	455.457	1.2291	455.996	-2.1737			456.373	3.61308	2.87047	455.457	3.35428	455.996	3.00633	0.30726	0.41738			456.373	3.45011	2.07685	455.457	3.05522	455.996	2.12206	-0.86521	-0.79238		456.373	3.73462	-0.53637	1.16102	455.457	0.02809	1.51152	455.996	1.07771	-2.3584	-2.07927		456.373	3.58702	-0.77676	1.10947	455.457	-0.15838	455.996	-0.0554
456.637	3.62137	3.73812	455.722	1.20564	456.264	-2.18028			456.637	3.60089	2.84996	455.722	3.3404	456.264	2.9818	0.30453	0.4014			456.637	3.43825	2.07146	455.722	3.03399	456.264	2.13088	-0.85477	-0.78806		456.637	3.72169	-0.53199	1.15838	455.722	0.01177	1.48073	456.264	1.06563	-2.35784	-2.08374		456.637	3.56163	-0.79744	1.10429	455.722	-0.16181	456.264	-0.05721
456.901	3.59558	3.74755	455.988	1.17872	456.533	-2.18779			456.901	3.57902	2.83857	455.988	3.32703	456.533	2.97493	0.30122	0.38277			456.901	3.40732	2.06468	455.988	3.01692	456.533	2.12976	-0.84718	-0.78665		456.901	3.70347	-0.53771	1.15498	455.988	-0.00141	1.46219	456.533	1.05947	-2.35788	-2.09005		456.901	3.54184	-0.78511	1.09855	455.988	-0.17608	456.533	-0.03528
457.165	3.58628	3.74347	456.254	1.17002	456.801	-2.15781			457.165	3.55843	2.80502	456.254	3.31811	456.801	2.94922	0.29997	0.3634			457.165	3.37787	2.05689	456.254	3.0002	456.801	2.13152	-0.83553	-0.78193		457.165	3.6919	-0.54634	1.15285	456.254	-0.01265	1.46346	456.801	1.04961	-2.35569	-2.09785		457.165	3.53048	-0.79789	1.08505	456.254	-0.19951	456.801	-0.03587
457.43	3.56554	3.71902	456.52	1.12903	457.07	-2.14978			457.43	3.54396	2.77281	456.52	3.28539	457.07	2.93759	0.30019	0.35277			457.43	3.36765	2.04339	456.52	3.01939	457.07	2.12622	-0.82662	-0.77586		457.43	3.6716	-0.55317	1.14378	456.52	-0.02176	1.4467	457.07	1.04132	-2.35227	-2.10045		457.43	3.50647	-0.79729	1.07222	456.52	-0.19573	457.07	-0.00675
457.694	3.55476	3.72665	456.785	1.15444	457.339	-2.18132			457.694	3.53392	2.75339	456.785	3.27956	457.339	2.92391	0.29796	0.34181			457.694	3.34623	2.03646	456.785	3.02695	457.339	2.12513	-0.81805	-0.76545		457.694	3.64905	-0.55353	1.13762	456.785	-0.01543	1.45129	457.339	1.03092	-2.35273	-2.10049		457.694	3.49432	-0.7929	1.07119	456.785	-0.2019	457.339	-0.02634
457.958	3.55339	3.71854	457.051	1.1126	457.607	-2.14908			457.958	3.51304	2.73053	457.051	3.27274	457.607	2.90699	0.29736	0.32858			457.958	3.3501	2.037	457.051	3.00268	457.607	2.13285	-0.80695	-0.76185		457.958	3.6476	-0.5582	1.12911	457.051	-0.03556	1.43089	457.607	1.02872	-2.35094	-2.10066		457.958	3.48077	-0.80221	1.05863	457.051	-0.20581	457.607	0.00978
458.222	3.53387	3.72626	457.317	1.09442	457.876	-2.16694			458.222	3.50267	2.71104	457.317	3.25659	457.876	2.88632	0.29844	0.32176			458.222	3.34087	2.03664	457.317	2.97942	457.876	2.13144	-0.7959	-0.74449		458.222	3.63184	-0.56083	1.12154	457.317	-0.04007	1.42432	457.876	1.01925	-2.34822	-2.09417		458.222	3.46741	-0.80684	1.05742	457.317	-0.21684	457.876	0.000303707
458.486	3.52362	3.71132	457.583	1.03015	458.144	-2.14884			458.486	3.49806	2.69405	457.583	3.2441	458.144	2.87905	0.29716	0.31677			458.486	3.31653	2.03951	457.583	2.97163	458.144	2.13045	-0.78669	-0.72997		458.486	3.61967	-0.54783	1.12555	457.583	-0.02415	1.4234	458.144	1.01504	-2.34663	-2.08746		458.486	3.46654	-0.80549	1.0511	457.583	-0.23434	458.144	0.00788
458.751	3.51583	3.72004	457.848	1.06265	458.413	-2.154			458.751	3.4809	2.68791	457.848	3.23122	458.413	2.86427	0.29416	0.31001			458.751	3.31046	2.03981	457.848	2.96512	458.413	2.13607	-0.779	-0.71697		458.751	3.60707	-0.55151	1.12166	457.848	-0.04844	1.40613	458.413	1.00933	-2.34575	-2.08536		458.751	3.44064	-0.8016	1.04615	457.848	-0.23902	458.413	0.00226
459.015	3.50964	3.73205	458.114	1.06655	458.681	-2.14875			459.015	3.4811	2.6691	458.114	3.2371	458.681	2.85193	0.29234	0.30904			459.015	3.29011	2.04988	458.114	2.93714	458.681	2.13064	-0.77272	-0.69957		459.015	3.59913	-0.56166	1.11276	458.114	-0.05446	1.4079	458.681	1.002	-2.34558	-2.0778		459.015	3.42755	-0.81719	1.04265	458.114	-0.22263	458.681	2.31933e-05
459.279	3.50882	3.72909	458.38	1.07968	458.95	-2.09308			459.279	3.46388	2.65188	458.38	3.20739	458.95	2.84629	0.2934	0.30697			459.279	3.28696	2.03803	458.38	2.93308	458.95	2.13439	-0.75968	-0.67862		459.279	3.59027	-0.55535	1.11904	458.38	-0.04343	1.41301	458.95	0.99126	-2.34429	-2.06897		459.279	3.41607	-0.81778	1.02832	458.38	-0.23947	458.95	-0.00239
459.543	3.48739	3.70269	458.646	1.07929	459.219	-2.15047			459.543	3.45093	2.63519	458.646	3.20454	459.219	2.84014	0.29445	0.3012			459.543	3.25324	2.0505	458.646	2.94517	459.219	2.13425	-0.75127	-0.66135		459.543	3.57223	-0.55361	1.1119	458.646	-0.05201	1.39273	459.219	0.97591	-2.34147	-2.06077		459.543	3.39763	-0.82257	1.03132	458.646	-0.23395	459.219	-0.02553
459.807	3.48049	3.68488	458.911	1.02159	459.487	-2.13196			459.807	3.43126	2.62139	458.911	3.18818	459.487	2.82508	0.2987	0.29163			459.807	3.24221	2.04897	458.911	2.93414	459.487	2.13059	-0.73969	-0.65351		459.807	3.56263	-0.55729	1.1069	458.911	-0.04133	1.40445	459.487	0.97244	-2.33439	-2.0688		459.807	3.38879	-0.82772	1.01707	458.911	-0.24249	459.487	-0.0471
460.072	3.4648	3.67966	459.177	0.99342	459.756	-2.10977			460.072	3.41902	2.60343	459.177	3.17224	459.756	2.80743	0.298	0.28497			460.072	3.23522	2.04085	459.177	2.92775	459.756	2.13628	-0.73179	-0.64757		460.072	3.54151	-0.55692	1.1087	459.177	-0.05717	1.38679	459.756	0.96614	-2.33177	-2.07162		460.072	3.36933	-0.83829	1.01112	459.177	-0.26165	459.756	-0.02886
460.336	3.45497	3.68281	459.443	0.98825	460.024	-2.09603			460.336	3.40453	2.58284	459.443	3.16032	460.024	2.78821	0.29873	0.27153			460.336	3.20862	2.03055	459.443	2.93949	460.024	2.12752	-0.71834	-0.64114		460.336	3.52817	-0.5551	1.08997	459.443	-0.06579	1.37929	460.024	0.96	-2.32922	-2.07953		460.336	3.35468	-0.8429	1.00708	459.443	-0.24744	460.024	-0.0421
460.6	3.4378	3.69933	459.709	1.00411	460.293	-2.07735			460.6	3.38849	2.55965	459.709	3.15797	460.293	2.77731	0.29986	0.26327			460.6	3.20918	2.02785	459.709	2.96397	460.293	2.13252	-0.70672	-0.63694		460.6	3.51496	-0.56294	1.09552	459.709	-0.06179	1.37418	460.293	0.9522	-2.32524	-2.08587		460.6	3.3355	-0.83083	1.01108	459.709	-0.25181	460.293	-0.03816
460.864	3.41541	3.70454	459.974	0.96073	460.561	-2.07247			460.864	3.37628	2.55568	459.974	3.1389	460.561	2.75683	0.30147	0.25305			460.864	3.18641	2.02982	459.974	2.92052	460.561	2.13028	-0.69856	-0.63501		460.864	3.50226	-0.56516	1.10175	459.974	-0.06666	1.37962	460.561	0.94025	-2.32314	-2.09766		460.864	3.32106	-0.82392	0.99744	459.974	-0.26198	460.561	-0.05587
461.128	3.39628	3.68536	460.24	0.98661	460.83	-2.0591			461.128	3.35371	2.53208	460.24	3.12525	460.83	2.74746	0.30423	0.24145			461.128	3.16609	2.02591	460.24	2.89879	460.83	2.12979	-0.68508	-0.63388		461.128	3.48923	-0.56854	1.08291	460.24	-0.08184	1.37322	460.83	0.93179	-2.32109	-2.10594		461.128	3.30402	-0.82289	0.98962	460.24	-0.27096	460.83	-0.08048
461.393	3.37011	3.6983	460.506	0.95997	461.099	-2.06777			461.393	3.34771	2.51625	460.506	3.11657	461.099	2.74924	0.30556	0.22952			461.393	3.15555	2.01757	460.506	2.92443	461.099	2.1322	-0.67495	-0.63565		461.393	3.48417	-0.56788	1.0789	460.506	-0.07066	1.36273	461.099	0.91354	-2.32363	-2.11914		461.393	3.28677	-0.83522	0.98257	460.506	-0.27175	461.099	-0.07428
461.657	3.36338	3.69	460.772	0.95036	461.367	-2.0842			461.657	3.34548	2.50462	460.772	3.10716	461.367	2.72697	0.31172	0.22209			461.657	3.12658	2.01224	460.772	2.92031	461.367	2.12696	-0.66427	-0.6283		461.657	3.47973	-0.5685	1.0697	460.772	-0.07811	1.35604	461.367	0.9071	-2.3208	-2.1269		461.657	3.28057	-0.82139	0.98144	460.772	-0.27741	461.367	-0.06848
461.921	3.35083	3.68473	461.037	0.97041	461.636	-2.08312			461.921	3.33733	2.47061	461.037	3.09392	461.636	2.72122	0.31475	0.2174			461.921	3.12437	2.0092	461.037	2.92014	461.636	2.12362	-0.64891	-0.62591		461.921	3.45247	-0.57895	1.06788	461.037	-0.0843	1.34333	461.636	0.89546	-2.31741	-2.13595		461.921	3.2668	-0.83012	0.97153	461.037	-0.26185	461.636	-0.08953
462.185	3.33622	3.66702	461.303	0.96008	461.904	-2.03193			462.185	3.32012	2.45759	461.303	3.09317	461.904	2.69408	0.32037	0.21496			462.185	3.11594	2.00484	461.303	2.87958	461.904	2.13282	-0.63737	-0.61591		462.185	3.44982	-0.58087	1.06159	461.303	-0.08749	1.33483	461.904	0.88774	-2.31897	-2.13893		462.185	3.25405	-0.8333	0.9838	461.303	-0.25832	461.904	-0.12083
462.449	3.31764	3.69966	461.569	0.9579	462.173	-2.01451			462.449	3.30323	2.43698	461.569	3.0853	462.173	2.67575	0.32446	0.21025			462.449	3.11676	2.00072	461.569	2.87761	462.173	2.12935	-0.62556	-0.61011		462.449	3.43491	-0.58652	1.0531	461.569	-0.08701	1.32863	462.173	0.87169	-2.31842	-2.14143		462.449	3.24496	-0.84185	0.97603	461.569	-0.24722	462.173	-0.16071
462.714	3.31968	3.70487	461.835	0.95665	462.441	-2.03166			462.714	3.29541	2.41066	461.835	3.07856	462.441	2.67597	0.33211	0.21462			462.714	3.0878	1.99721	461.835	2.85669	462.441	2.13139	-0.61308	-0.59411		462.714	3.42853	-0.59702	1.05363	461.835	-0.09522	1.31864	462.441	0.85794	-2.32115	-2.13917		462.714	3.22605	-0.84299	0.95971	461.835	-0.27129	462.441	-0.17584
462.978	3.30175	3.69725	462.1	0.93072	462.71	-2.06006			462.978	3.2887	2.40281	462.1	3.06527	462.71	2.67291	0.33416	0.21862			462.978	3.08491	1.98906	462.1	2.86887	462.71	2.1268	-0.59978	-0.57919		462.978	3.41845	-0.602	1.04789	462.1	-0.10858	1.31721	462.71	0.8435	-2.31536	-2.13246		462.978	3.22044	-0.84022	0.95486	462.1	-0.29043	462.71	-0.20647
463.242	3.28919	3.6927	462.366	0.93721	462.979	-2.03817			463.242	3.27506	2.3857	462.366	3.05249	462.979	2.64873	0.34328	0.22826			463.242	3.06576	1.98998	462.366	2.86468	462.979	2.12107	-0.5879	-0.55908		463.242	3.40369	-0.5948	1.03601	462.366	-0.11535	1.30829	462.979	0.83509	-2.31547	-2.12218		463.242	3.20793	-0.8458	0.94419	462.366	-0.28497	462.979	-0.21893
463.506	3.28675	3.6802	462.632	0.94139	463.247	-2.02519			463.506	3.25249	2.36424	462.632	3.0417	463.247	2.65062	0.34762	0.23729			463.506	3.03758	1.98824	462.632	2.83119	463.247	2.11627	-0.57375	-0.53591		463.506	3.38571	-0.59868	1.03305	462.632	-0.10852	1.29026	463.247	0.81909	-2.31289	-2.10971		463.506	3.19644	-0.85076	0.93821	462.632	-0.29876	463.247	-0.23264
463.77	3.28601	3.66604	462.898	0.9447	463.516	-2.05103			463.77	3.25315	2.35983	462.898	3.04323	463.516	2.63394	0.35145	0.25245			463.77	3.02745	1.98226	462.898	2.83286	463.516	2.11339	-0.56215	-0.50772		463.77	3.37066	-0.60461	1.03654	462.898	-0.11979	1.28073	463.516	0.80617	-2.3144	-2.08762		463.77	3.17809	-0.84336	0.93259	462.898	-0.29648	463.516	-0.26173
464.035	3.29139	3.61821	463.163	0.86686	463.784	-2.08274			464.035	3.22836	2.34689	463.163	3.03343	463.784	2.62373	0.3588	0.27348			464.035	3.00396	1.99293	463.163	2.81168	463.784	2.10646	-0.55027	-0.47013		464.035	3.35619	-0.60765	1.02474	463.163	-0.13058	1.25506	463.784	0.7931	-2.3101	-2.06222		464.035	3.17332	-0.85612	0.92478	463.163	-0.30703	463.784	-0.30902
464.299	3.27418	3.59266	463.429	0.89464	464.053	-2.12075			464.299	3.21368	2.3314	463.429	3.01919	464.053	2.60419	0.36143	0.28107			464.299	2.99387	1.99154	463.429	2.799	464.053	2.09981	-0.53822	-0.44857		464.299	3.33289	-0.6007	1.01788	463.429	-0.13651	1.25392	464.053	0.78149	-2.30719	-2.04955		464.299	3.15966	-0.87308	0.92097	463.429	-0.31396	464.053	-0.33313
464.563	3.26938	3.58682	463.695	0.84338	464.321	-2.09848			464.563	3.18807	2.31365	463.695	3.0022	464.321	2.57885	0.3678	0.28633			464.563	2.98918	1.99712	463.695	2.79343	464.321	2.10394	-0.52657	-0.42848		464.563	3.32528	-0.60141	1.02273	463.695	-0.12351	1.25451	464.321	0.77075	-2.30202	-2.04246		464.563	3.13876	-0.87474	0.91998	463.695	-0.31164	464.321	-0.34191
464.827	3.25031	3.58441	463.961	0.80049	464.59	-2.10109			464.827	3.1733	2.2963	463.961	2.97026	464.59	2.58052	0.37036	0.28677			464.827	2.95461	1.99457	463.961	2.80166	464.59	2.10267	-0.51408	-0.42487		464.827	3.30257	-0.60354	1.01102	463.961	-0.13579	1.24843	464.59	0.76127	-2.2989	-2.05157		464.827	3.12402	-0.86083	0.90143	463.961	-0.33569	464.59	-0.36253
465.091	3.2298	3.55001	464.226	0.77045	464.859	-2.14264			465.091	3.16159	2.29161	464.226	2.96015	464.859	2.56275	0.37907	0.28948			465.091	2.92522	1.98854	464.226	2.81325	464.859	2.08995	-0.50172	-0.41325		465.091	3.27687	-0.60424	1.00168	464.226	-0.13026	1.23158	464.859	0.74063	-2.29663	-2.05158		465.091	3.1076	-0.86333	0.89233	464.226	-0.33353	464.859	-0.40822
465.356	3.21237	3.52938	464.492	0.73538	465.127	-2.15556			465.356	3.13593	2.27581	464.492	2.95862	465.127	2.55968	0.38577	0.28735			465.356	2.90844	1.98547	464.492	2.77829	465.127	2.07984	-0.48858	-0.41128		465.356	3.27289	-0.60496	0.9967	464.492	-0.12114	1.22856	465.127	0.73257	-2.28947	-2.06029		465.356	3.09837	-0.87495	0.89512	464.492	-0.34652	465.127	-0.42866
465.62	3.18844	3.53594	464.758	0.69448	465.396	-2.14329			465.62	3.11891	2.27507	464.758	2.94107	465.396	2.55357	0.39436	0.281			465.62	2.89774	1.99018	464.758	2.77692	465.396	2.08556	-0.47269	-0.41055		465.62	3.2535	-0.60378	1.00238	464.758	-0.14248	1.2173	465.396	0.72322	-2.28485	-2.07441		465.62	3.07413	-0.87605	0.88304	464.758	-0.34605	465.396	-0.45374
465.884	3.15774	3.52417	465.024	0.67126	465.664	-2.06034			465.884	3.09125	2.2598	465.024	2.92005	465.664	2.53414	0.39969	0.28			465.884	2.87487	1.97094	465.024	2.76685	465.664	2.08361	-0.4581	-0.40998		465.884	3.24383	-0.6108	0.99523	465.024	-0.13514	1.22087	465.664	0.71472	-2.28674	-2.08781		465.884	3.05262	-0.87322	0.88499	465.024	-0.33897	465.664	-0.47935
466.148	3.13025	3.53023	465.289	0.61764	465.933	-2.04244			466.148	3.08963	2.23272	465.289	2.91928	465.933	2.528	0.41186	0.27352			466.148	2.84414	1.9725	465.289	2.77313	465.933	2.08434	-0.44377	-0.41611		466.148	3.23142	-0.60842	0.99197	465.289	-0.14656	1.21306	465.933	0.70188	-2.28034	-2.1078		466.148	3.04572	-0.86528	0.88228	465.289	-0.34823	465.933	-0.49272
466.412	3.10371	3.50757	465.555	0.60278	466.201	-2.05764			466.412	3.07865	2.22389	465.555	2.91902	466.201	2.52057	0.42229	0.26986			466.412	2.84748	1.9623	465.555	2.77588	466.201	2.08089	-0.42785	-0.41842		466.412	3.2168	-0.60973	0.98952	465.555	-0.16361	1.20383	466.201	0.68603	-2.27984	-2.12774		466.412	3.0191	-0.86237	0.87811	465.555	-0.34592	466.201	-0.47921
466.677	3.0891	3.52189	465.821	0.58941	466.47	-2.09675			466.677	3.07579	2.21448	465.821	2.90573	466.47	2.50279	0.43231	0.26273			466.677	2.81596	1.94922	465.821	2.76914	466.47	2.07335	-0.41274	-0.42784		466.677	3.20652	-0.61383	0.97496	465.821	-0.16892	1.1991	466.47	0.66669	-2.27689	-2.15367		466.677	3.00532	-0.86743	0.86453	465.821	-0.33818	466.47	-0.50461
466.941	3.06557	3.52727	466.087	0.62195	466.738	-2.04234			466.941	3.06175	2.21385	466.087	2.91327	466.738	2.49911	0.4457	0.25439			466.941	2.81177	1.94584	466.087	2.76712	466.738	2.07614	-0.39171	-0.4395		466.941	3.1928	-0.61859	0.97627	466.087	-0.17528	1.195	466.738	0.65959	-2.27803	-2.17837		466.941	2.98506	-0.86471	0.8546	466.087	-0.34764	466.738	-0.55122
467.205	3.04859	3.53589	466.352	0.62466	467.007	-2.03067			467.205	3.04902	2.19643	466.352	2.90974	467.007	2.49208	0.45914	0.25518			467.205	2.80714	1.94643	466.352	2.76328	467.007	2.07093	-0.37534	-0.43745		467.205	3.18152	-0.62128	0.97093	466.352	-0.18123	1.18666	467.007	0.64101	-2.27943	-2.19158		467.205	2.98446	-0.86661	0.84885	466.352	-0.33822	467.007	-0.53462
467.469	3.03601	3.54364	466.618	0.67923	467.276	-1.99689			467.469	3.03911	2.18588	466.618	2.91548	467.276	2.48554	0.47238	0.26283			467.469	2.79856	1.94452	466.618	2.75579	467.276	2.06825	-0.35933	-0.42515		467.469	3.17168	-0.63165	0.9661	466.618	-0.18733	1.16804	467.276	0.62903	-2.28032	-2.19272		467.469	2.97913	-0.86815	0.85153	466.618	-0.35612	467.276	-0.52787
467.733	3.04341	3.52961	466.884	0.67686	467.544	-1.95314			467.733	3.03579	2.17304	466.884	2.91319	467.544	2.48611	0.48495	0.28516			467.733	2.78684	1.94087	466.884	2.72988	467.544	2.07238	-0.34376	-0.40212		467.733	3.15846	-0.63693	0.96714	466.884	-0.17856	1.17458	467.544	0.62102	-2.27779	-2.17498		467.733	2.96474	-0.85572	0.85419	466.884	-0.35746	467.544	-0.53431
467.998	3.04135	3.55087	467.15	0.73913	467.813	-1.94929			467.998	3.02735	2.15539	467.15	2.92379	467.813	2.47613	0.49467	0.31543			467.998	2.78549	1.9482	467.15	2.74568	467.813	2.06775	-0.32921	-0.35759		467.998	3.15531	-0.63469	0.9652	467.15	-0.1899	1.1563	467.813	0.61486	-2.27969	-2.14471		467.998	2.96233	-0.84842	0.84578	467.15	-0.35928	467.813	-0.49367
468.262	3.04395	3.53367	467.415	0.74029	468.081	-2.00722			468.262	3.01412	2.1485	467.415	2.92238	468.081	2.47746	0.50634	0.35385			468.262	2.77441	1.95687	467.415	2.71805	468.081	2.07161	-0.31345	-0.30593		468.262	3.13227	-0.63396	0.96741	467.415	-0.19109	1.16289	468.081	0.60617	-2.27865	-2.10066		468.262	2.95946	-0.86323	0.83477	467.415	-0.35138	468.081	-0.50961
468.526	3.05447	3.4877	467.681	0.76321	468.35	-1.98792			468.526	3.00879	2.14847	467.681	2.91142	468.35	2.47996	0.51597	0.39527			468.526	2.7682	1.9687	467.681	2.69321	468.35	2.0672	-0.29896	-0.2522		468.526	3.13028	-0.62624	0.96894	467.681	-0.18973	1.15762	468.35	0.59492	-2.27552	-2.05436		468.526	2.95314	-0.88079	0.82149	467.681	-0.3626	468.35	-0.49967
468.79	3.07207	3.47637	467.947	0.71397	468.618	-1.96489			468.79	2.99153	2.1437	467.947	2.89241	468.618	2.47335	0.52794	0.42783			468.79	2.75509	1.98262	467.947	2.69168	468.618	2.06899	-0.28335	-0.20576		468.79	3.10798	-0.62319	0.97068	467.947	-0.20178	1.15396	468.618	0.59169	-2.26976	-2.01899		468.79	2.94221	-0.87625	0.80985	467.947	-0.38208	468.618	-0.50355
469.054	3.06455	3.45554	468.213	0.68826	468.887	-1.9471			469.054	2.97408	2.14174	468.213	2.88978	468.887	2.4638	0.53353	0.4502			469.054	2.73665	1.99711	468.213	2.68999	468.887	2.062	-0.27048	-0.17094		469.054	3.07922	-0.62009	0.96706	468.213	-0.21322	1.14683	468.887	0.57959	-2.27004	-1.99531		469.054	2.92301	-0.88889	0.80308	468.213	-0.38477	468.887	-0.48906
469.319	3.05354	3.41036	468.478	0.63728	469.156	-1.97344			469.319	2.96065	2.13584	468.478	2.85265	469.156	2.46428	0.54148	0.4708			469.319	2.70839	2.00244	468.478	2.69217	469.156	2.05226	-0.25958	-0.1425		469.319	3.07226	-0.61727	0.9627	468.478	-0.22097	1.12026	469.156	0.57208	-2.26068	-1.9761		469.319	2.90403	-0.88826	0.8008	468.478	-0.39035	469.156	-0.49209
469.583	3.03103	3.36425	468.744	0.64019	469.424	-1.9706			469.583	2.93706	2.13409	468.744	2.8417	469.424	2.45988	0.55111	0.484			469.583	2.68217	2.00558	468.744	2.67349	469.424	2.05082	-0.24226	-0.125		469.583	3.04662	-0.61222	0.96179	468.744	-0.20785	1.11571	469.424	0.56046	-2.25241	-1.97729		469.583	2.88459	-0.89318	0.78208	468.744	-0.39808	469.424	-0.46431
469.847	3.0148	3.3374	469.01	0.58286	469.693	-1.98833			469.847	2.91338	2.12382	469.01	2.8345	469.693	2.45078	0.55972	0.48868			469.847	2.65794	2.00526	469.01	2.66309	469.693	2.0461	-0.2306	-0.11875		469.847	3.02973	-0.60978	0.95625	469.01	-0.20909	1.11512	469.693	0.54946	-2.24819	-1.98156		469.847	2.85863	-0.88935	0.775	469.01	-0.41087	469.693	-0.45519
470.111	2.98453	3.33111	469.276	0.50374	469.961	-2.02128			470.111	2.90458	2.11598	469.276	2.8072	469.961	2.42956	0.57016	0.48792			470.111	2.63995	2.00564	469.276	2.67452	469.961	2.03922	-0.21368	-0.11912		470.111	3.01257	-0.60207	0.94634	469.276	-0.21767	1.10375	469.961	0.5373	-2.23957	-1.99816		470.111	2.84522	-0.89745	0.76351	469.276	-0.41527	469.961	-0.43592
470.375	2.95855	3.30503	469.541	0.49863	470.23	-2.00998			470.375	2.88056	2.10633	469.541	2.79073	470.23	2.41947	0.58202	0.49088			470.375	2.61768	2.00269	469.541	2.64666	470.23	2.03861	-0.19621	-0.11846		470.375	2.99024	-0.60565	0.94718	469.541	-0.22521	1.09522	470.23	0.53468	-2.23224	-2.01153		470.375	2.83142	-0.89945	0.75856	469.541	-0.4342	470.23	-0.45199
470.64	2.92951	3.29216	469.807	0.46346	470.498	-1.99966			470.64	2.86289	2.10132	469.807	2.79163	470.498	2.41442	0.59251	0.50096			470.64	2.60222	2.00292	469.807	2.62612	470.498	2.04071	-0.18433	-0.10503		470.64	2.97542	-0.60474	0.93709	469.807	-0.21647	1.09818	470.498	0.52708	-2.22805	-2.01009		470.64	2.8079	-0.91515	0.73427	469.807	-0.44694	470.498	-0.42957
470.904	2.91096	3.25847	470.073	0.46134	470.767	-1.99882			470.904	2.84637	2.09444	470.073	2.78233	470.767	2.41493	0.60382	0.5067			470.904	2.57028	2.01105	470.073	2.63083	470.767	2.03197	-0.16806	-0.099		470.904	2.95567	-0.6037	0.94164	470.073	-0.2458	1.08892	470.767	0.51878	-2.22359	-2.01875		470.904	2.79702	-0.91936	0.72779	470.073	-0.43668	470.767	-0.40983
471.168	2.89118	3.22765	470.339	0.41146	471.036	-2.03879			471.168	2.82622	2.08725	470.339	2.76166	471.036	2.41099	0.61288	0.51921			471.168	2.56777	2.00144	470.339	2.63386	471.036	2.03176	-0.15468	-0.0878		471.168	2.9464	-0.60421	0.93961	470.339	-0.24656	1.0797	471.036	0.51049	-2.21852	-2.01848		471.168	2.77903	-0.9123	0.72085	470.339	-0.45817	471.036	-0.41696
471.432	2.87362	3.20686	470.604	0.40662	471.304	-1.99122			471.432	2.80601	2.07874	470.604	2.73995	471.304	2.40364	0.62599	0.52761			471.432	2.53508	2.00429	470.604	2.61536	471.304	2.02308	-0.13697	-0.07487		471.432	2.92621	-0.60857	0.93439	470.604	-0.23571	1.05659	471.304	0.504	-2.21197	-2.02035		471.432	2.75896	-0.91011	0.71226	470.604	-0.48082	471.304	-0.37546
471.696	2.85046	3.17884	470.87	0.33156	471.573	-1.9937			471.696	2.78784	2.06661	470.87	2.72731	471.573	2.37723	0.6356	0.53795			471.696	2.52007	2.01456	470.87	2.60258	471.573	2.0208	-0.11896	-0.06797		471.696	2.90631	-0.60839	0.92634	470.87	-0.24267	1.0558	471.573	0.49531	-2.20593	-2.02495		471.696	2.73989	-0.91845	0.70946	470.87	-0.47091	471.573	-0.36681
471.961	2.82852	3.18486	471.136	0.34197	471.841	-1.97353			471.961	2.75908	2.05027	471.136	2.71846	471.841	2.38634	0.64521	0.54355			471.961	2.5074	1.99902	471.136	2.59758	471.841	2.01559	-0.10429	-0.06316		471.961	2.88934	-0.60778	0.919	471.136	-0.25281	1.05287	471.841	0.48905	-2.20109	-2.03631		471.961	2.7189	-0.94248	0.70251	471.136	-0.46405	471.841	-0.33982
472.225	2.78849	3.15158	471.402	0.30141	472.11	-1.95353			472.225	2.74442	2.04893	471.402	2.68969	472.11	2.38665	0.65957	0.54362			472.225	2.47574	1.9998	471.402	2.5958	472.11	2.01559	-0.08757	-0.07212		472.225	2.86654	-0.60898	0.91431	471.402	-0.26266	1.03941	472.11	0.47762	-2.19754	-2.05898		472.225	2.69645	-0.94421	0.68985	471.402	-0.48381	472.11	-0.32397
472.489	2.75634	3.1166	471.667	0.24844	472.378	-1.94235			472.489	2.73761	2.03945	471.667	2.68601	472.378	2.37699	0.67515	0.53896			472.489	2.44875	1.98404	471.667	2.59562	472.378	2.02455	-0.06887	-0.082		472.489	2.85755	-0.60454	0.90769	471.667	-0.27196	1.0327	472.378	0.47053	-2.19499	-2.08967		472.489	2.66905	-0.94325	0.68173	471.667	-0.50382	472.378	-0.31525
472.753	2.74597	3.10965	471.933	0.23015	472.647	-1.93751			472.753	2.72338	2.02527	471.933	2.68053	472.647	2.38022	0.69358	0.5376			472.753	2.4434	1.97582	471.933	2.60978	472.647	2.02642	-0.04751	-0.09357		472.753	2.84933	-0.61563	0.90203	471.933	-0.29507	1.01383	472.647	0.46965	-2.18752	-2.11704		472.753	2.66454	-0.95149	0.6703	471.933	-0.51465	472.647	-0.2994
473.017	2.71546	3.08556	472.199	0.211	472.916	-1.96001			473.017	2.71076	2.01594	472.199	2.6754	472.916	2.37501	0.71208	0.54459			473.017	2.42447	1.9644	472.199	2.59497	472.916	2.01479	-0.02729	-0.09546		473.017	2.83507	-0.62025	0.89595	472.199	-0.30545	1.01254	472.916	0.46008	-2.1854	-2.13645		473.017	2.64855	-0.94123	0.66074	472.199	-0.5344	472.916	-0.29635
473.282	2.69125	3.11862	472.465	0.2625	473.184	-1.96423			473.282	2.71016	2.00588	472.465	2.66537	473.184	2.37467	0.72753	0.55281			473.282	2.41116	1.96578	472.465	2.5884	473.184	2.01717	-0.00662	-0.08411		473.282	2.82268	-0.62527	0.88763	472.465	-0.3154	0.99668	473.184	0.45674	-2.18108	-2.13962		473.282	2.63742	-0.949	0.6458	472.465	-0.55536	473.184	-0.26935
473.546	2.68708	3.12313	472.73	0.22894	473.453	-1.9381			473.546	2.69609	1.98517	472.73	2.67237	473.453	2.36466	0.74324	0.57376			473.546	2.41586	1.95737	472.73	2.57544	473.453	2.01082	0.01428	-0.0665		473.546	2.80803	-0.6309	0.89334	472.73	-0.31427	1.00373	473.453	0.44986	-2.17977	-2.12927		473.546	2.62705	-0.95299	0.64456	472.73	-0.56584	473.453	-0.28145
473.81	2.69366	3.0841	472.996	0.26577	473.721	-1.93625			473.81	2.68758	1.98125	472.996	2.65039	473.721	2.37225	0.76014	0.61122			473.81	2.40308	1.96605	472.996	2.55094	473.721	2.00915	0.03176	-0.02095		473.81	2.79348	-0.63551	0.87236	472.996	-0.32575	0.96718	473.721	0.45267	-2.17865	-2.09425		473.81	2.62351	-0.97295	0.62889	472.996	-0.5813	473.721	-0.28102
474.074	2.6987	3.04892	473.262	0.24083	473.99	-1.95537			474.074	2.67634	1.97532	473.262	2.6537	473.99	2.36978	0.76709	0.66479			474.074	2.3933	1.97502	473.262	2.51351	473.99	2.01885	0.04796	0.04612		474.074	2.77773	-0.62836	0.87895	473.262	-0.32554	0.96504	473.99	0.44801	-2.17326	-2.03387		474.074	2.62265	-0.99183	0.62092	473.262	-0.58815	473.99	-0.28248
474.338	2.71712	2.96223	473.528	0.22753	474.258	-2.02565			474.338	2.64709	1.9807	473.528	2.63859	474.258	2.37179	0.77684	0.72294			474.338	2.37301	1.995	473.528	2.49912	474.258	2.02079	0.06301	0.12362		474.338	2.75895	-0.62218	0.89216	473.528	-0.32665	0.95013	474.258	0.44517	-2.17186	-1.96066		474.338	2.61098	-0.99008	0.60094	473.528	-0.59305	474.258	-0.27271
474.603	2.71639	2.89955	473.793	0.17598	474.527	-2.06202			474.603	2.63572	1.97384	473.793	2.61882	474.527	2.37274	0.78697	0.76114			474.603	2.34991	2.00818	473.793	2.47071	474.527	2.01933	0.07749	0.17706		474.603	2.74421	-0.61179	0.89072	473.793	-0.33811	0.9408	474.527	0.44569	-2.16732	-1.91913		474.603	2.5841	-1.01505	0.57759	473.793	-0.62612	474.527	-0.28864
474.867	2.70458	2.85542	474.059	0.06663	474.796	-2.07853			474.867	2.60988	1.96435	474.059	2.59672	474.796	2.37523	0.79675	0.77497			474.867	2.32155	2.00688	474.059	2.45702	474.796	2.00733	0.09515	0.19348		474.867	2.71673	-0.60129	0.87896	474.059	-0.34127	0.9247	474.796	0.44465	-2.15505	-1.91436		474.867	2.57299	-1.01781	0.57151	474.059	-0.65093	474.796	-0.29938
475.131	2.6757	2.80442	474.325	-0.00119	475.064	-2.08194			475.131	2.58437	1.95495	474.325	2.56253	475.064	2.37672	0.80794	0.7793			475.131	2.29857	2.00044	474.325	2.43312	475.064	2.00807	0.11214	0.19024		475.131	2.70345	-0.59974	0.87083	474.325	-0.35696	0.9144	475.064	0.4388	-2.14755	-1.92703		475.131	2.54372	-1.02766	0.5712	474.325	-0.67117	475.064	-0.31063
475.395	2.65229	2.78546	474.591	-0.0582	475.333	-2.06726			475.395	2.5642	1.94558	474.591	2.54118	475.333	2.3616	0.82009	0.78517			475.395	2.27753	1.99345	474.591	2.43008	475.333	2.00591	0.1301	0.18679		475.395	2.68541	-0.59958	0.87082	474.591	-0.37332	0.90247	475.333	0.43991	-2.14307	-1.94139		475.395	2.5281	-1.03346	0.55724	474.591	-0.69458	475.333	-0.31016
475.659	2.6118	2.74664	474.856	-0.14311	475.601	-2.06542			475.659	2.54535	1.92744	474.856	2.54044	475.601	2.36481	0.83122	0.78269			475.659	2.23734	1.979	474.856	2.42785	475.601	2.00723	0.14881	0.18326		475.659	2.66915	-0.59642	0.86848	474.856	-0.38834	0.88465	475.601	0.43247	-2.13569	-1.96151		475.659	2.50565	-1.0393	0.53836	474.856	-0.70778	475.601	-0.30475
475.924	2.58359	2.7395	475.122	-0.16619	475.87	-2.04301			475.924	2.52764	1.92105	475.122	2.52468	475.87	2.35569	0.84781	0.78571			475.924	2.23153	1.97403	475.122	2.41379	475.87	2.00288	0.16789	0.17745		475.924	2.6626	-0.59841	0.85674	475.122	-0.39584	0.86565	475.87	0.43035	-2.12735	-1.97894		475.924	2.49419	-1.02485	0.53459	475.122	-0.72347	475.87	-0.30831
476.188	2.55639	2.71575	475.388	-0.18828	476.138	-2.04596			476.188	2.51995	1.90982	475.388	2.51289	476.138	2.35512	0.86169	0.79403			476.188	2.21089	1.97164	475.388	2.40991	476.138	2.00684	0.18783	0.18711		476.188	2.65083	-0.59626	0.86678	475.388	-0.40639	0.88294	476.138	0.43185	-2.12264	-1.98942		476.188	2.48171	-1.0318	0.51959	475.388	-0.73665	476.138	-0.33535
476.452	2.56182	2.69613	475.654	-0.20785	476.407	-2.04325			476.452	2.51805	1.90822	475.654	2.49493	476.407	2.35798	0.87427	0.81038			476.452	2.19453	1.977	475.654	2.43277	476.407	2.00666	0.2068	0.19794		476.452	2.64461	-0.59297	0.85208	475.654	-0.40458	0.8745	476.407	0.43857	-2.11483	-1.98679		476.452	2.46653	-1.05307	0.51478	475.654	-0.77058	476.407	-0.34541
476.716	2.53111	2.66825	475.919	-0.27856	476.676	-2.08712			476.716	2.51192	1.90837	475.919	2.48966	476.676	2.36521	0.89011	0.82127			476.716	2.19146	1.97509	475.919	2.41448	476.676	2.00758	0.22628	0.20597		476.716	2.62598	-0.60132	0.86016	475.919	-0.42061	0.85277	476.676	0.44282	-2.10987	-1.99177		476.716	2.45398	-1.06043	0.50866	475.919	-0.76989	476.676	-0.39338
476.98	2.5228	2.64516	476.185	-0.28654	476.944	-2.03766			476.98	2.49184	1.89882	476.185	2.48774	476.944	2.3636	0.90515	0.83614			476.98	2.17761	1.97676	476.185	2.38469	476.944	2.01711	0.24412	0.22283		476.98	2.62088	-0.59697	0.85151	476.185	-0.42012	0.84865	476.944	0.44367	-2.10411	-1.9907		476.98	2.43698	-1.05394	0.49536	476.185	-0.79179	476.944	-0.41439
477.245	2.507	2.63245	476.451	-0.32893	477.213	-2.05818			477.245	2.49004	1.90213	476.451	2.48375	477.213	2.36865	0.92115	0.86221			477.245	2.1773	1.98032	476.451	2.37284	477.213	2.02845	0.2654	0.248		477.245	2.61503	-0.58701	0.85903	476.451	-0.42481	0.8526	477.213	0.45407	-2.09796	-1.98127		477.245	2.44076	-1.06367	0.49309	476.451	-0.80722	477.213	-0.43704
477.509	2.49889	2.63525	476.717	-0.3027	477.481	-2.02521			477.509	2.48318	1.89113	476.717	2.48034	477.481	2.37071	0.93165	0.87815			477.509	2.17802	1.99083	476.717	2.36114	477.481	2.02859	0.28414	0.26122		477.509	2.61485	-0.58355	0.86244	476.717	-0.43711	0.83251	477.481	0.45433	-2.09354	-1.97926		477.509	2.43726	-1.056	0.49039	476.717	-0.81212	477.481	-0.4401
477.773	2.49457	2.59765	476.982	-0.3452	477.75	-2.01105			477.773	2.47302	1.88189	476.982	2.45261	477.75	2.373	0.94854	0.88878			477.773	2.16089	1.9808	476.982	2.36707	477.75	2.03711	0.30547	0.27392		477.773	2.60907	-0.58277	0.86044	476.982	-0.43808	0.80599	477.75	0.46702	-2.08516	-1.98022		477.773	2.43456	-1.05802	0.48324	476.982	-0.8267	477.75	-0.45102
478.037	2.4982	2.59746	477.248	-0.33813	478.018	-2.01305			478.037	2.47855	1.88851	477.248	2.45988	478.018	2.39554	0.96453	0.91067			478.037	2.15779	1.98097	477.248	2.35296	478.018	2.03807	0.32739	0.29862		478.037	2.60582	-0.57655	0.86883	477.248	-0.44553	0.8106	478.018	0.46852	-2.08088	-1.97063		478.037	2.43066	-1.06763	0.47508	477.248	-0.83714	478.018	-0.46959
478.301	2.49332	2.56912	477.514	-0.38585	478.287	-2.00602			478.301	2.4766	1.89002	477.514	2.45659	478.287	2.392	0.98009	0.93019			478.301	2.14869	1.98237	477.514	2.34047	478.287	2.05008	0.3449	0.31172		478.301	2.60042	-0.57003	0.87198	477.514	-0.45133	0.81324	478.287	0.48201	-2.07694	-1.97293		478.301	2.41345	-1.07384	0.45601	477.514	-0.85219	478.287	-0.51822
478.566	2.48993	2.51658	477.78	-0.40342	478.556	-1.99746			478.566	2.47091	1.88484	477.78	2.43731	478.556	2.40509	0.99315	0.94022			478.566	2.16525	1.99389	477.78	2.32695	478.556	2.06145	0.3666	0.3194		478.566	2.59493	-0.57004	0.87237	477.78	-0.45328	0.80198	478.556	0.48692	-2.07088	-1.97664		478.566	2.41409	-1.08168	0.45436	477.78	-0.87078	478.556	-0.54628
478.83	2.49061	2.50608	478.045	-0.39633	478.824	-2.00325			478.83	2.46579	1.88262	478.045	2.43268	478.824	2.41092	1.01206	0.95954			478.83	2.16748	1.99908	478.045	2.29844	478.824	2.06156	0.38994	0.33551		478.83	2.59924	-0.56596	0.87649	478.045	-0.45638	0.80513	478.824	0.49444	-2.06344	-1.97833		478.83	2.41187	-1.07551	0.45592	478.045	-0.88307	478.824	-0.56273
479.094	2.48037	2.50536	478.311	-0.42375	479.093	-1.96457			479.094	2.46938	1.87716	478.311	2.43146	479.093	2.40915	1.02826	0.97796			479.094	2.16591	2.00304	478.311	2.30237	479.093	2.073	0.41087	0.35147		479.094	2.60279	-0.5618	0.88075	478.311	-0.46414	0.80804	479.093	0.4981	-2.05824	-1.97888		479.094	2.4114	-1.07689	0.44594	478.311	-0.88431	479.093	-0.58813
479.358	2.47302	2.48858	478.577	-0.41443	479.361	-1.94995			479.358	2.47017	1.87794	478.577	2.41984	479.361	2.40721	1.04294	0.99448			479.358	2.17468	2.00949	478.577	2.31154	479.361	2.07647	0.43379	0.36412		479.358	2.60706	-0.55705	0.88071	478.577	-0.46673	0.79888	479.361	0.50128	-2.05132	-1.97895		479.358	2.40164	-1.0747	0.42658	478.577	-0.90227	479.361	-0.60742
479.622	2.47618	2.46021	478.843	-0.42999	479.63	-1.92175			479.622	2.47753	1.8785	478.843	2.39826	479.63	2.42446	1.0578	1.01104			479.622	2.16641	2.00952	478.843	2.32719	479.63	2.07951	0.45469	0.38018		479.622	2.60921	-0.54656	0.88508	478.843	-0.47127	0.79882	479.63	0.51299	-2.04923	-1.97617		479.622	2.40416	-1.08502	0.42899	478.843	-0.91669	479.63	-0.63158
479.887	2.47352	2.44688	479.108	-0.43915	479.898	-1.95426			479.887	2.47952	1.86566	479.108	2.39022	479.898	2.44825	1.07739	1.02246			479.887	2.16945	2.01335	479.108	2.31128	479.898	2.08979	0.47813	0.38421		479.887	2.6086	-0.54951	0.87907	479.108	-0.48096	0.77884	479.898	0.52975	-2.04258	-1.99041		479.887	2.3995	-1.08672	0.42162	479.108	-0.93107	479.898	-0.66388
480.151	2.47629	2.45522	479.374	-0.4583	480.167	-1.95791			480.151	2.4823	1.8634	479.374	2.39702	480.167	2.44234	1.09397	1.0442			480.151	2.19147	2.01749	479.374	2.3026	480.167	2.10258	0.50119	0.40468		480.151	2.61687	-0.54665	0.89424	479.374	-0.47874	0.79189	480.167	0.5388	-2.03722	-1.99123		480.151	2.40113	-1.09404	0.41977	479.374	-0.94536	480.167	-0.68931
480.415	2.48681	2.46361	479.64	-0.44659	480.436	-1.89223			480.415	2.48299	1.85936	479.64	2.39014	480.436	2.45019	1.11355	1.06386			480.415	2.19345	2.01547	479.64	2.2971	480.436	2.10486	0.52438	0.42186		480.415	2.61316	-0.54065	0.88926	479.64	-0.49914	0.77156	480.436	0.54911	-2.031	-1.99117		480.415	2.40155	-1.10512	0.41274	479.64	-0.95823	480.436	-0.69551
480.679	2.48466	2.45755	479.906	-0.48909	480.704	-1.9308			480.679	2.49118	1.8587	479.906	2.38612	480.704	2.45984	1.12908	1.08481			480.679	2.20119	2.02881	479.906	2.27199	480.704	2.11949	0.54781	0.4414		480.679	2.62516	-0.53449	0.90292	479.906	-0.49976	0.75957	480.704	0.55152	-2.02926	-1.99103		480.679	2.40944	-1.1064	0.41285	479.906	-0.96041	480.704	-0.73904
480.943	2.48562	2.4536	480.171	-0.48802	480.973	-1.91684			480.943	2.50437	1.85393	480.171	2.37257	480.973	2.48113	1.14941	1.11259			480.943	2.22215	2.03919	480.171	2.26754	480.973	2.12749	0.57052	0.46692		480.943	2.62799	-0.53539	0.90127	480.171	-0.4976	0.76826	480.973	0.55422	-2.02362	-1.97613		480.943	2.41507	-1.11	0.40192	480.171	-0.99644	480.973	-0.72665
481.208	2.50711	2.43588	480.437	-0.48322	481.241	-1.91333			481.208	2.51003	1.8514	480.437	2.36937	481.241	2.48112	1.16479	1.13764			481.208	2.22011	2.03543	480.437	2.24926	481.241	2.13295	0.59432	0.49597		481.208	2.63583	-0.52966	0.90488	480.437	-0.50582	0.75548	481.241	0.56705	-2.01805	-1.95844		481.208	2.42106	-1.10191	0.39846	480.437	-0.99438	481.241	-0.74444
481.472	2.51851	2.42612	480.703	-0.43387	481.51	-1.87321			481.472	2.52204	1.84718	480.703	2.36519	481.51	2.49296	1.18013	1.16813			481.472	2.22083	2.04586	480.703	2.24748	481.51	2.13715	0.61807	0.52626		481.472	2.64095	-0.51756	0.91505	480.703	-0.51172	0.74366	481.51	0.56685	-2.01264	-1.94097		481.472	2.42514	-1.11792	0.39062	480.703	-1.02396	481.51	-0.74438
481.736	2.54274	2.39206	480.969	-0.48731	481.778	-1.87357			481.736	2.52955	1.8337	480.969	2.35776	481.778	2.48758	1.19683	1.20146			481.736	2.25595	2.05562	480.969	2.23959	481.778	2.15292	0.63869	0.56246		481.736	2.64502	-0.51376	0.92542	480.969	-0.52366	0.73641	481.778	0.58217	-2.00837	-1.91637		481.736	2.43181	-1.11687	0.39141	480.969	-1.03397	481.778	-0.74383
482	2.54152	2.36532	481.234	-0.4882	482.047	-1.91937			482	2.53247	1.84323	481.234	2.35272	482.047	2.50184	1.20549	1.23385			482	2.25313	2.06337	481.234	2.20517	482.047	2.15913	0.65945	0.60162		482	2.65386	-0.50633	0.92707	481.234	-0.52926	0.73161	482.047	0.59968	-2.00305	-1.8931		482	2.43922	-1.13555	0.3884	481.234	-1.04428	482.047	-0.75273
482.264	2.55146	2.33095	481.5	-0.56317	482.316	-1.95021			482.264	2.53918	1.84535	481.5	2.32804	482.316	2.52272	1.22151	1.262			482.264	2.25615	2.0677	481.5	2.20422	482.316	2.16512	0.6794	0.63217		482.264	2.65445	-0.49306	0.93775	481.5	-0.54252	0.70746	482.316	0.60396	-1.99348	-1.87611		482.264	2.43698	-1.125	0.37683	481.5	-1.06669	482.316	-0.76143
482.529	2.56128	2.29749	481.766	-0.58888	482.584	-1.91183			482.529	2.54615	1.83915	481.766	2.33734	482.584	2.53291	1.23573	1.27871			482.529	2.25301	2.0777	481.766	2.21873	482.584	2.16964	0.70468	0.64953		482.529	2.6541	-0.49353	0.93932	481.766	-0.53914	0.71554	482.584	0.61227	-1.98402	-1.87326		482.529	2.44704	-1.12867	0.38155	481.766	-1.07222	482.584	-0.76128
482.793	2.57921	2.30303	482.032	-0.58196	482.853	-1.90682			482.793	2.54826	1.8328	482.032	2.33184	482.853	2.53147	1.24583	1.29694			482.793	2.25901	2.07702	482.032	2.20189	482.853	2.18145	0.72532	0.66474		482.793	2.66543	-0.48612	0.95023	482.032	-0.53501	0.7256	482.853	0.62349	-1.98176	-1.86527		482.793	2.45307	-1.13686	0.37289	482.032	-1.09436	482.853	-0.75982
483.057	2.57912	2.30376	482.297	-0.58306	483.121	-1.91104			483.057	2.54953	1.83029	482.297	2.30901	483.121	2.54	1.26206	1.31545			483.057	2.26918	2.08275	482.297	2.21118	483.121	2.18552	0.74788	0.68274		483.057	2.67203	-0.4808	0.95684	482.297	-0.5366	0.7105	483.121	0.63147	-1.97201	-1.86669		483.057	2.45653	-1.1425	0.36418	482.297	-1.108	483.121	-0.75598
483.321	2.57617	2.28785	482.563	-0.62253	483.39	-1.90244			483.321	2.55388	1.8327	482.563	2.29642	483.39	2.54737	1.27563	1.33245			483.321	2.27658	2.09422	482.563	2.22249	483.39	2.19475	0.77205	0.6981		483.321	2.67627	-0.46429	0.96222	482.563	-0.54001	0.71225	483.39	0.64654	-1.96821	-1.85816		483.321	2.46366	-1.13891	0.36836	482.563	-1.11064	483.39	-0.7639
483.585	2.59808	2.25537	482.829	-0.64855	483.658	-1.88035			483.585	2.56892	1.82315	482.829	2.28982	483.658	2.5575	1.28548	1.35911			483.585	2.27822	2.09913	482.829	2.19709	483.658	2.20631	0.7929	0.72697		483.585	2.68583	-0.46754	0.96658	482.829	-0.54666	0.71535	483.658	0.65507	-1.96195	-1.84112		483.585	2.46989	-1.15809	0.35791	482.829	-1.11944	483.658	-0.76938
483.85	2.61053	2.23763	483.095	-0.67919	483.927	-1.92888			483.85	2.57884	1.82417	483.095	2.28906	483.927	2.56458	1.29824	1.37765			483.85	2.29161	2.10085	483.095	2.1821	483.927	2.20982	0.81722	0.75102		483.85	2.70037	-0.45647	0.98385	483.095	-0.55469	0.70785	483.927	0.65939	-1.95341	-1.83181		483.85	2.4663	-1.1656	0.35282	483.095	-1.14362	483.927	-0.72459
484.114	2.62087	2.20625	483.36	-0.68323	484.196	-1.93422			484.114	2.57662	1.82073	483.36	2.27558	484.196	2.5735	1.31289	1.40587			484.114	2.29201	2.10581	483.36	2.15794	484.196	2.21662	0.83729	0.77745		484.114	2.70036	-0.44908	0.98657	483.36	-0.54275	0.71729	484.196	0.67364	-1.94681	-1.81744		484.114	2.47704	-1.15537	0.3522	483.36	-1.1527	484.196	-0.74615
484.378	2.62269	2.19265	483.626	-0.7457	484.464	-1.9256			484.378	2.57834	1.81548	483.626	2.26368	484.464	2.58294	1.32466	1.4195			484.378	2.30275	2.1176	483.626	2.17327	484.464	2.22447	0.85976	0.80049		484.378	2.69273	-0.43941	0.99405	483.626	-0.54647	0.71355	484.464	0.68133	-1.94044	-1.81087		484.378	2.48163	-1.15632	0.35206	483.626	-1.15893	484.464	-0.74374
484.642	2.62197	2.16408	483.892	-0.74031	484.733	-1.96294			484.642	2.5889	1.81579	483.892	2.26895	484.733	2.59189	1.33778	1.44518			484.642	2.28455	2.11454	483.892	2.15889	484.733	2.22452	0.88314	0.82831		484.642	2.6955	-0.43453	1.00598	483.892	-0.5307	0.70476	484.733	0.69136	-1.93199	-1.79751		484.642	2.48977	-1.15396	0.34771	483.892	-1.15657	484.733	-0.71601
484.906	2.63127	2.16191	484.158	-0.76672	485.001	-1.96256			484.906	2.59225	1.82897	484.158	2.26425	485.001	2.59307	1.34723	1.4653			484.906	2.31167	2.11737	484.158	2.15414	485.001	2.23815	0.903	0.84653		484.906	2.71008	-0.42763	1.00544	484.158	-0.52893	0.72316	485.001	0.69302	-1.92606	-1.79004		484.906	2.48362	-1.17654	0.33961	484.158	-1.16702	485.001	-0.70115
485.171	2.62605	2.12559	484.423	-0.73776	485.27	-1.96547			485.171	2.59968	1.82377	484.423	2.25026	485.27	2.60529	1.35977	1.47879			485.171	2.29977	2.12294	484.423	2.15242	485.27	2.25277	0.92632	0.86405		485.171	2.7062	-0.41934	1.02154	484.423	-0.53336	0.71198	485.27	0.70823	-1.91923	-1.78476		485.171	2.48998	-1.1766	0.34023	484.423	-1.18528	485.27	-0.68853
485.435	2.6446	2.13079	484.689	-0.78802	485.538	-1.94715			485.435	2.60156	1.81283	484.689	2.23336	485.538	2.60472	1.37039	1.50328			485.435	2.29267	2.13937	484.689	2.13684	485.538	2.2581	0.95192	0.8875		485.435	2.71049	-0.41471	1.02648	484.689	-0.52494	0.71142	485.538	0.71778	-1.91052	-1.7746		485.435	2.48038	-1.16576	0.33186	484.689	-1.20588	485.538	-0.66157
485.699	2.64867	2.11054	484.955	-0.8222	485.807	-1.94667			485.699	2.60694	1.8164	484.955	2.22644	485.807	2.6029	1.38298	1.51928			485.699	2.30405	2.13616	484.955	2.12294	485.807	2.273	0.97626	0.90805		485.699	2.72064	-0.40415	1.0384	484.955	-0.53854	0.70452	485.807	0.72574	-1.90111	-1.76551		485.699	2.49739	-1.16976	0.33107	484.955	-1.21268	485.807	-0.63527
485.963	2.64378	2.09634	485.221	-0.84785	486.076	-1.9809			485.963	2.59462	1.81644	485.221	2.21725	486.076	2.60716	1.39154	1.54083			485.963	2.31723	2.14164	485.221	2.13855	486.076	2.27457	0.99424	0.93221		485.963	2.72185	-0.39777	1.04357	485.221	-0.54059	0.71615	486.076	0.73054	-1.89603	-1.75174		485.963	2.5007	-1.17364	0.33563	485.221	-1.20787	486.076	-0.63252
486.227	2.65123	2.09172	485.486	-0.88383	486.344	-1.97295			486.227	2.6013	1.80948	485.486	2.22295	486.344	2.6288	1.40447	1.55381			486.227	2.31829	2.14382	485.486	2.15341	486.344	2.28439	1.01495	0.94642		486.227	2.72825	-0.3809	1.05164	485.486	-0.54227	0.70967	486.344	0.74152	-1.88539	-1.74979		486.227	2.49824	-1.17817	0.33491	485.486	-1.24015	486.344	-0.61096
486.492	2.64919	2.07227	485.752	-0.93017	486.613	-1.92491			486.492	2.61026	1.80835	485.752	2.18863	486.613	2.61755	1.41498	1.56898			486.492	2.31953	2.15431	485.752	2.13362	486.613	2.2857	1.04134	0.9664		486.492	2.7298	-0.36866	1.07069	485.752	-0.54926	0.70357	486.613	0.75072	-1.87628	-1.74602		486.492	2.50743	-1.18165	0.34064	485.752	-1.24461	486.613	-0.62176
486.756	2.65792	2.03766	486.018	-0.93315	486.881	-1.9929			486.756	2.60684	1.81138	486.018	2.19128	486.881	2.63312	1.4262	1.58306			486.756	2.30386	2.15864	486.018	2.10393	486.881	2.29074	1.06252	0.98336		486.756	2.73208	-0.36316	1.0786	486.018	-0.5344	0.69459	486.881	0.75504	-1.87138	-1.74349		486.756	2.50148	-1.17708	0.32429	486.018	-1.25715	486.881	-0.61661
487.02	2.65514	2.03698	486.284	-0.94634	487.15	-1.96683			487.02	2.60865	1.8075	486.284	2.18996	487.15	2.63469	1.43831	1.59918			487.02	2.31088	2.1699	486.284	2.10408	487.15	2.29194	1.08474	0.99883		487.02	2.73533	-0.35804	1.08743	486.284	-0.54001	0.69605	487.15	0.75962	-1.86106	-1.74622		487.02	2.50375	-1.16635	0.32207	486.284	-1.25295	487.15	-0.60143
487.284	2.65412	2.03012	486.549	-0.97829	487.418	-1.93001			487.284	2.61648	1.80416	486.549	2.18659	487.418	2.64932	1.44959	1.60834			487.284	2.3048	2.16331	486.549	2.09523	487.418	2.30152	1.11146	1.00895		487.284	2.73698	-0.34833	1.10315	486.549	-0.53107	0.71933	487.418	0.76429	-1.85185	-1.74731		487.284	2.50054	-1.15418	0.32562	486.549	-1.26828	487.418	-0.60586
487.548	2.66057	2.02024	486.815	-1.02863	487.687	-1.95945			487.548	2.61522	1.81332	486.815	2.18686	487.687	2.6457	1.46158	1.62588			487.548	2.32109	2.17413	486.815	2.10613	487.687	2.31128	1.13493	1.02645		487.548	2.74197	-0.33274	1.11419	486.815	-0.51544	0.71123	487.687	0.77013	-1.84494	-1.74228		487.548	2.50711	-1.16189	0.31626	486.815	-1.28811	487.687	-0.62028
487.813	2.66218	2.01075	487.081	-1.05221	487.956	-1.97594			487.813	2.61569	1.80804	487.081	2.16699	487.956	2.64543	1.47253	1.64863			487.813	2.32184	2.18149	487.081	2.09873	487.956	2.3181	1.16116	1.0535		487.813	2.74859	-0.32837	1.12225	487.081	-0.52185	0.7169	487.956	0.77442	-1.83531	-1.73343		487.813	2.4999	-1.1566	0.3087	487.081	-1.29443	487.956	-0.59482
488.077	2.64938	1.98906	487.347	-1.00435	488.224	-1.97846			488.077	2.61364	1.80773	487.347	2.16649	488.224	2.65672	1.48172	1.66248			488.077	2.33341	2.19046	487.347	2.0841	488.224	2.32593	1.18338	1.06751		488.077	2.74323	-0.32152	1.14302	487.347	-0.51581	0.69748	488.224	0.77588	-1.82986	-1.73259		488.077	2.50525	-1.16768	0.31136	487.347	-1.30784	488.224	-0.58593
488.341	2.65278	1.9979	487.612	-1.02436	488.493	-1.94307			488.341	2.61565	1.80515	487.612	2.15875	488.493	2.67369	1.49056	1.68111			488.341	2.29247	2.20122	487.612	2.10728	488.493	2.3301	1.20848	1.08776		488.341	2.74439	-0.30849	1.15316	487.612	-0.52617	0.71814	488.493	0.78925	-1.82453	-1.72612		488.341	2.50038	-1.15018	0.31289	487.612	-1.30536	488.493	-0.59218
488.605	2.65417	1.97223	487.878	-1.06149	488.761	-1.95084			488.605	2.61136	1.81123	487.878	2.15785	488.761	2.68595	1.50163	1.69653			488.605	2.31274	2.21233	487.878	2.09275	488.761	2.33053	1.23027	1.11307		488.605	2.74038	-0.29737	1.16667	487.878	-0.51718	0.71967	488.761	0.79232	-1.81424	-1.71686		488.605	2.50465	-1.14588	0.31267	487.878	-1.29948	488.761	-0.56635
488.869	2.63937	1.97527	488.144	-1.04469	489.03	-1.92585			488.869	2.60386	1.80859	488.144	2.16318	489.03	2.68315	1.51403	1.71046			488.869	2.31818	2.22167	488.144	2.10221	489.03	2.34277	1.25856	1.1287		488.869	2.73404	-0.28214	1.18535	488.144	-0.52328	0.71246	489.03	0.79438	-1.80181	-1.71321		488.869	2.50193	-1.15963	0.30608	488.144	-1.30255	489.03	-0.56202
489.134	2.63507	1.95394	488.41	-1.05946	489.298	-1.91596			489.134	2.59679	1.81782	488.41	2.15518	489.298	2.68718	1.52423	1.73639			489.134	2.3105	2.23905	488.41	2.12251	489.298	2.35412	1.27952	1.15959		489.134	2.73978	-0.27372	1.20266	488.41	-0.51513	0.73807	489.298	0.80187	-1.79646	-1.69946		489.134	2.49863	-1.13936	0.30908	488.41	-1.30097	489.298	-0.54729
489.398	2.6442	1.95515	488.675	-1.10293	489.567	-1.88343			489.398	2.59148	1.82151	488.675	2.13994	489.567	2.68709	1.53597	1.75472			489.398	2.31113	2.23455	488.675	2.11894	489.567	2.3662	1.30404	1.18824		489.398	2.73136	-0.26187	1.21577	488.675	-0.50801	0.73891	489.567	0.80909	-1.78893	-1.69039		489.398	2.48803	-1.13918	0.3026	488.675	-1.30302	489.567	-0.52475
489.662	2.64688	1.95014	488.941	-1.05497	489.836	-1.87958			489.662	2.59159	1.82744	488.941	2.14864	489.836	2.70897	1.54192	1.77054			489.662	2.3159	2.25597	488.941	2.10214	489.836	2.37077	1.33041	1.20449		489.662	2.73434	-0.24247	1.22959	488.941	-0.49487	0.75572	489.836	0.80929	-1.77996	-1.68754		489.662	2.46818	-1.13707	0.2909	488.941	-1.30737	489.836	-0.54812
489.926	2.63985	1.95422	489.207	-1.08439	490.104	-1.87075			489.926	2.57873	1.84408	489.207	2.15195	490.104	2.70928	1.55721	1.78654			489.926	2.29708	2.27234	489.207	2.0779	490.104	2.37192	1.35388	1.22267		489.926	2.72577	-0.23611	1.2523	489.207	-0.48686	0.75851	490.104	0.81351	-1.77101	-1.68275		489.926	2.46823	-1.13243	0.29822	489.207	-1.31008	490.104	-0.50661
490.19	2.63793	1.94404	489.473	-1.083	490.373	-1.86262			490.19	2.58738	1.84611	489.473	2.14241	490.373	2.72286	1.56795	1.80363			490.19	2.2917	2.28193	489.473	2.07823	490.373	2.3779	1.3832	1.24603		490.19	2.7095	-0.22111	1.26162	489.473	-0.48485	0.77082	490.373	0.82162	-1.76208	-1.67647		490.19	2.46525	-1.12479	0.30034	489.473	-1.31295	490.373	-0.49061
490.455	2.61437	1.90969	489.738	-1.06801	490.641	-1.84064			490.455	2.58142	1.83991	489.738	2.15501	490.641	2.71641	1.57971	1.8163			490.455	2.28445	2.29281	489.738	2.08785	490.641	2.38862	1.409	1.26068		490.455	2.70261	-0.2056	1.27775	489.738	-0.47483	0.76161	490.641	0.82454	-1.75504	-1.68088		490.455	2.45753	-1.13468	0.28542	489.738	-1.32255	490.641	-0.4851
490.719	2.607	1.92603	490.004	-1.05227	490.91	-1.79877			490.719	2.56444	1.84925	490.004	2.15214	490.91	2.71881	1.58977	1.82843			490.719	2.2858	2.29674	490.004	2.10086	490.91	2.39605	1.43646	1.27421		490.719	2.70641	-0.19362	1.2917	490.004	-0.48178	0.77095	490.91	0.82541	-1.74928	-1.68275		490.719	2.43829	-1.12383	0.28714	490.004	-1.31098	490.91	-0.46511
490.983	2.59857	1.95891	490.27	-1.02291	491.178	-1.80244			490.983	2.56197	1.84749	490.27	2.15167	491.178	2.72118	1.60667	1.84463			490.983	2.27781	2.3097	490.27	2.1004	491.178	2.39966	1.46945	1.29237		490.983	2.69988	-0.18077	1.30294	490.27	-0.4707	0.77327	491.178	0.82262	-1.73703	-1.68556		490.983	2.43173	-1.12233	0.28076	490.27	-1.31116	491.178	-0.42906
491.247	2.5905	1.93317	490.536	-1.03018	491.447	-1.81352			491.247	2.5482	1.85183	490.536	2.1457	491.447	2.73339	1.61886	1.86074			491.247	2.26523	2.3221	490.536	2.11698	491.447	2.41946	1.49628	1.31355		491.247	2.68371	-0.17617	1.31172	490.536	-0.46187	0.78568	491.447	0.83712	-1.73052	-1.687		491.247	2.41588	-1.11676	0.27363	490.536	-1.30367	491.447	-0.40626
491.511	2.5744	1.90944	490.801	-1.06293	491.716	-1.82099			491.511	2.53567	1.85997	490.801	2.15352	491.716	2.73992	1.63221	1.87711			491.511	2.26152	2.3269	490.801	2.10738	491.716	2.42293	1.52781	1.33179		491.511	2.67417	-0.15577	1.33885	490.801	-0.44977	0.78061	491.716	0.83085	-1.72434	-1.6836		491.511	2.40561	-1.10222	0.26734	490.801	-1.31548	491.716	-0.42956
491.776	2.55996	1.92414	491.067	-1.02104	491.984	-1.78598			491.776	2.52957	1.8583	491.067	2.14225	491.984	2.74896	1.64635	1.89641			491.776	2.25738	2.34884	491.067	2.12106	491.984	2.42512	1.55836	1.35918		491.776	2.66833	-0.15452	1.35661	491.067	-0.42807	0.795	491.984	0.83015	-1.71605	-1.67151		491.776	2.39622	-1.10123	0.25592	491.067	-1.32097	491.984	-0.47887
492.04	2.55125	1.9113	491.333	-0.97723	492.253	-1.7303			492.04	2.50927	1.86054	491.333	2.1488	492.253	2.75679	1.65759	1.92638			492.04	2.23943	2.36513	491.333	2.12301	492.253	2.44654	1.58543	1.39792		492.04	2.6542	-0.14283	1.35912	491.333	-0.42984	0.80889	492.253	0.83073	-1.70772	-1.65025		492.04	2.37849	-1.10244	0.25412	491.333	-1.32149	492.253	-0.46823
492.304	2.54434	1.90512	491.599	-0.95941	492.521	-1.69603			492.304	2.49252	1.86132	491.599	2.15347	492.521	2.76184	1.66604	1.9619			492.304	2.23218	2.37763	491.599	2.12259	492.521	2.44531	1.61523	1.44312		492.304	2.6265	-0.13406	1.36808	491.599	-0.43582	0.79651	492.521	0.83796	-1.70116	-1.61486		492.304	2.36391	-1.10859	0.23965	491.599	-1.31794	492.521	-0.46654
492.568	2.55993	1.86935	491.864	-0.95509	492.79	-1.70721			492.568	2.48314	1.85964	491.864	2.15191	492.79	2.76166	1.67742	1.99208			492.568	2.20952	2.39281	491.864	2.1238	492.79	2.43408	1.63786	1.49067		492.568	2.61633	-0.12348	1.39255	491.864	-0.43121	0.81411	492.79	0.8283	-1.69348	-1.58219		492.568	2.33878	-1.08943	0.23276	491.864	-1.32718	492.79	-0.45715
492.832	2.54607	1.83431	492.13	-0.97919	493.058	-1.7432			492.832	2.45646	1.86663	492.13	2.13656	493.058	2.75669	1.6809	2.0231			492.832	2.18582	2.41076	492.13	2.12261	493.058	2.44257	1.66049	1.53322		492.832	2.59059	-0.10716	1.40615	492.13	-0.43382	0.80256	493.058	0.82997	-1.6856	-1.55125		492.832	2.3279	-1.1008	0.22028	492.13	-1.31889	493.058	-0.49769
493.097	2.52414	1.78971	492.396	-1.02305	493.327	-1.79188			493.097	2.42813	1.87174	492.396	2.13112	493.327	2.75301	1.68304	2.04572			493.097	2.15046	2.43085	492.396	2.09865	493.327	2.45268	1.68235	1.57072		493.097	2.57196	-0.0921	1.41893	492.396	-0.42039	0.80868	493.327	0.82853	-1.67645	-1.5277		493.097	2.30439	-1.08984	0.21154	492.396	-1.33748	493.327	-0.4931
493.361	2.50545	1.77247	492.662	-1.04728	493.596	-1.78619			493.361	2.39902	1.8726	492.662	2.12311	493.596	2.7511	1.69162	2.06173			493.361	2.11315	2.44004	492.662	2.0919	493.596	2.44548	1.70586	1.5956		493.361	2.55202	-0.08182	1.43283	492.662	-0.41182	0.81903	493.596	0.82488	-1.66531	-1.51676		493.361	2.26745	-1.09587	0.19245	492.662	-1.33221	493.596	-0.49326
493.625	2.4862	1.75069	492.927	-1.04497	493.864	-1.79084			493.625	2.37819	1.85994	492.927	2.12211	493.864	2.75143	1.69736	2.07818			493.625	2.08882	2.44528	492.927	2.07654	493.864	2.45108	1.72853	1.62211		493.625	2.51704	-0.06088	1.44141	492.927	-0.38405	0.82855	493.864	0.81583	-1.65405	-1.50275		493.625	2.24892	-1.0978	0.17785	492.927	-1.34095	493.864	-0.512
493.889	2.45525	1.72556	493.193	-1.07606	494.133	-1.76247			493.889	2.34064	1.86434	493.193	2.10759	494.133	2.74247	1.69762	2.08441			493.889	2.05346	2.45582	493.193	2.06588	494.133	2.4464	1.75168	1.64095		493.889	2.48565	-0.05287	1.45526	493.193	-0.38635	0.83123	494.133	0.80767	-1.64646	-1.50055		493.889	2.20606	-1.08508	0.17772	493.193	-1.33396	494.133	-0.54361
494.153	2.421	1.68494	493.459	-1.09173	494.401	-1.77007			494.153	2.31369	1.86071	493.459	2.0924	494.401	2.74851	1.70298	2.09593			494.153	2.01984	2.46587	493.459	2.06793	494.401	2.4499	1.77004	1.65903		494.153	2.45254	-0.04062	1.47709	493.459	-0.38451	0.83641	494.401	0.79728	-1.63391	-1.49161		494.153	2.17674	-1.07559	0.15877	493.459	-1.35796	494.401	-0.55506
494.418	2.38101	1.67561	493.725	-1.12253	494.67	-1.80504			494.418	2.27039	1.86127	493.725	2.08347	494.67	2.73668	1.70414	2.10586			494.418	1.9859	2.46628	493.725	2.08355	494.67	2.44628	1.79404	1.67446		494.418	2.42046	-0.0297	1.47377	493.725	-0.36886	0.8408	494.67	0.79423	-1.62422	-1.48971		494.418	2.14457	-1.07657	0.15158	493.725	-1.36633	494.67	-0.59148
494.682	2.3392	1.65687	493.99	-1.13669	494.938	-1.78308			494.682	2.24052	1.8675	493.99	2.06847	494.938	2.72424	1.70526	2.11208			494.682	1.94258	2.471	493.99	2.08154	494.938	2.44179	1.81679	1.69651		494.682	2.38913	-0.01835	1.48384	493.99	-0.37239	0.84132	494.938	0.78832	-1.61519	-1.48316		494.682	2.10684	-1.07928	0.13783	493.99	-1.37909	494.938	-0.63044
494.946	2.30332	1.61741	494.256	-1.19346	495.207	-1.79553			494.946	2.20705	1.86649	494.256	2.06081	495.207	2.71568	1.71032	2.11918			494.946	1.91058	2.49355	494.256	2.07134	495.207	2.43744	1.83907	1.70979		494.946	2.35527	-0.0039	1.51216	494.256	-0.35887	0.839	495.207	0.77502	-1.60367	-1.48296		494.946	2.0827	-1.0577	0.11866	494.256	-1.38473	495.207	-0.68407
495.21	2.26611	1.5896	494.522	-1.22102	495.475	-1.85907			495.21	2.17529	1.85656	494.522	2.06004	495.475	2.71434	1.71508	2.13184			495.21	1.85438	2.47979	494.522	2.07959	495.475	2.43757	1.86069	1.73118		495.21	2.3253	0.01561	1.51617	494.522	-0.34295	0.85796	495.475	0.77042	-1.59335	-1.47195		495.21	2.03779	-1.06459	0.10023	494.522	-1.39162	495.475	-0.69636
495.474	2.23151	1.56634	494.788	-1.20899	495.744	-1.83253			495.474	2.13265	1.85992	494.788	2.07197	495.744	2.7159	1.72066	2.13623			495.474	1.80857	2.49134	494.788	2.06847	495.744	2.44623	1.88491	1.74671		495.474	2.28155	0.02479	1.52587	494.788	-0.35468	0.84959	495.744	0.75837	-1.58412	-1.47064		495.474	1.99665	-1.07225	0.08278	494.788	-1.39331	495.744	-0.73409
495.739	2.1911	1.55065	495.053	-1.22872	496.013	-1.81956			495.739	2.08556	1.85447	495.053	2.05872	496.013	2.69936	1.72257	2.14086			495.739	1.77182	2.49994	495.053	2.05414	496.013	2.44101	1.91208	1.76306		495.739	2.23844	0.03263	1.54166	495.053	-0.33315	0.87397	496.013	0.75875	-1.57093	-1.46957		495.739	1.96025	-1.06433	0.08183	495.053	-1.39391	496.013	-0.74899
496.003	2.15888	1.52485	495.319	-1.25254	496.281	-1.78889			496.003	2.0437	1.85348	495.319	2.04777	496.281	2.69687	1.72944	2.1524			496.003	1.73967	2.50454	495.319	2.05735	496.281	2.44034	1.93835	1.78128		496.003	2.21034	0.04707	1.54728	495.319	-0.33558	0.86967	496.281	0.74972	-1.561	-1.46348		496.003	1.91738	-1.06878	0.05743	495.319	-1.40442	496.281	-0.7732
496.267	2.11694	1.50365	495.585	-1.2837	496.55	-1.82459			496.267	2.00901	1.85898	495.585	2.03822	496.55	2.68903	1.73059	2.16294			496.267	1.69597	2.52548	495.585	2.07244	496.55	2.44106	1.96113	1.8014		496.267	2.17829	0.04855	1.56065	495.585	-0.3245	0.88447	496.55	0.7451	-1.55507	-1.45926		496.267	1.88412	-1.05878	0.04565	495.585	-1.40779	496.55	-0.83509
496.531	2.08229	1.46824	495.851	-1.28254	496.818	-1.85484			496.531	1.97586	1.8697	495.851	2.03534	496.818	2.69357	1.73641	2.17766			496.531	1.65355	2.53295	495.851	2.06423	496.818	2.44729	1.98788	1.83064		496.531	2.13809	0.07065	1.57508	495.851	-0.31365	0.89034	496.818	0.73377	-1.54166	-1.44554		496.531	1.84026	-1.04653	0.03301	495.851	-1.40212	496.818	-0.87146
496.795	2.03449	1.45543	496.116	-1.2614	497.087	-1.8239			496.795	1.94418	1.86207	496.116	2.03703	497.087	2.70793	1.74358	2.19037			496.795	1.60315	2.53825	496.116	2.0599	497.087	2.44943	2.0131	1.85355		496.795	2.10106	0.07432	1.58327	496.116	-0.31974	0.90375	497.087	0.72944	-1.53493	-1.42902		496.795	1.80445	-1.02806	0.02006	496.116	-1.40147	497.087	-0.88397
497.06	1.99074	1.4038	496.382	-1.29052	497.355	-1.8023			497.06	1.89602	1.86194	496.382	2.02768	497.355	2.69228	1.74777	2.19927			497.06	1.55927	2.55421	496.382	2.0484	497.355	2.44573	2.03436	1.88249		497.06	2.04297	0.09168	1.61299	496.382	-0.30391	0.89141	497.355	0.72402	-1.52216	-1.42338		497.06	1.75615	-1.03271	0.01111	496.382	-1.3983	497.355	-0.9349
497.324	1.95139	1.40345	496.648	-1.29573	497.624	-1.79791			497.324	1.85456	1.8576	496.648	2.02653	497.624	2.68979	1.75039	2.21106			497.324	1.51808	2.56683	496.648	2.07393	497.624	2.45332	2.06198	1.9011		497.324	2.0007	0.10595	1.61523	496.648	-0.30052	0.90797	497.624	0.71861	-1.51376	-1.41327		497.324	1.71288	-1.02619	-0.00314	496.648	-1.40746	497.624	-0.96821
497.588	1.91727	1.39417	496.914	-1.32876	497.893	-1.77214			497.588	1.81583	1.868	496.914	2.02385	497.893	2.67615	1.75247	2.21867			497.588	1.46595	2.57853	496.914	2.066	497.893	2.45934	2.08589	1.92378		497.588	1.96876	0.11798	1.62263	496.914	-0.28208	0.91474	497.893	0.7141	-1.50617	-1.4072		497.588	1.68217	-1.03298	-0.03702	496.914	-1.40886	497.893	-0.98492
497.852	1.87507	1.36663	497.179	-1.30903	498.161	-1.7844			497.852	1.77145	1.86987	497.179	2.02083	498.161	2.67525	1.75873	2.23214			497.852	1.42617	2.58421	497.179	2.0818	498.161	2.4604	2.11167	1.95194		497.852	1.9224	0.13452	1.65383	497.179	-0.27389	0.92317	498.161	0.71002	-1.49416	-1.39447		497.852	1.62408	-1.02685	-0.04032	497.179	-1.40513	498.161	-1.02187
498.116	1.8169	1.32835	497.445	-1.32516	498.43	-1.77029			498.116	1.71846	1.8741	497.445	2.0292	498.43	2.66788	1.76125	2.24159			498.116	1.3757	2.58916	497.445	2.06935	498.43	2.46439	2.13858	1.97395		498.116	1.87039	0.1456	1.65507	497.445	-0.27177	0.94064	498.43	0.70907	-1.48492	-1.38505		498.116	1.58508	-1.01223	-0.06203	497.445	-1.40801	498.43	-1.03455
498.381	1.77171	1.29181	497.711	-1.31556	498.698	-1.74922			498.381	1.6718	1.88217	497.711	2.02469	498.698	2.66838	1.76542	2.25278			498.381	1.31867	2.60678	497.711	2.08474	498.698	2.45427	2.16249	1.99534		498.381	1.83258	0.15748	1.66407	497.711	-0.24609	0.94167	498.698	0.69873	-1.4747	-1.37446		498.381	1.53364	-1.00633	-0.08883	497.711	-1.41056	498.698	-1.05034
498.645	1.73522	1.27183	497.977	-1.31369	498.967	-1.77747			498.645	1.61837	1.88215	497.977	2.02176	498.967	2.65628	1.76837	2.25991			498.645	1.27169	2.61413	497.977	2.05901	498.967	2.45804	2.18912	2.01748		498.645	1.78529	0.16989	1.6777	497.977	-0.23883	0.94885	498.967	0.68514	-1.46573	-1.37093		498.645	1.47791	-1.00263	-0.09432	497.977	-1.40674	498.967	-1.07784
498.909	1.68834	1.23664	498.242	-1.33388	499.235	-1.76976			498.909	1.57605	1.88123	498.242	2.00781	499.235	2.64728	1.77059	2.27064			498.909	1.22786	2.62027	498.242	2.06583	499.235	2.45557	2.21493	2.043		498.909	1.74245	0.18443	1.69833	498.242	-0.23387	0.93693	499.235	0.6835	-1.45292	-1.35908		498.909	1.43783	-0.9969	-0.12073	498.242	-1.40688	499.235	-1.08999
499.173	1.63789	1.21704	498.508	-1.3282	499.504	-1.72547			499.173	1.53037	1.88408	498.508	2.01393	499.504	2.64235	1.77565	2.27943			499.173	1.1747	2.63359	498.508	2.09325	499.504	2.45353	2.23979	2.06137		499.173	1.69723	0.20373	1.71411	498.508	-0.22259	0.94761	499.504	0.67648	-1.44645	-1.35097		499.173	1.38253	-0.97437	-0.12847	498.508	-1.39347	499.504	-1.09385
499.437	1.59753	1.19555	498.774	-1.35026	499.773	-1.73211			499.437	1.48173	1.88962	498.774	2.00923	499.773	2.65393	1.778	2.28303			499.437	1.12097	2.65439	498.774	2.07929	499.773	2.4603	2.26757	2.07888		499.437	1.64239	0.21538	1.73239	498.774	-0.21809	0.96789	499.773	0.67464	-1.43143	-1.35506		499.437	1.33499	-0.96093	-0.14627	498.774	-1.41415	499.773	-1.09519
499.702	1.54564	1.18096	499.04	-1.35335	500.041	-1.70518			499.702	1.43605	1.89149	499.04	2.00723	500.041	2.64529	1.78296	2.29225			499.702	1.07144	2.67041	499.04	2.08454	500.041	2.46518	2.29253	2.10761		499.702	1.5985	0.22762	1.7368	499.04	-0.20767	0.96494	500.041	0.66553	-1.41911	-1.34137		499.702	1.27642	-0.97167	-0.16348	499.04	-1.41161	500.041	-1.10603
499.966	1.4944	1.15086	499.305	-1.3388	500.31	-1.71918			499.966	1.3858	1.89644	499.305	2.01144	500.31	2.63844	1.78452	2.30107			499.966	1.03412	2.68331	499.305	2.06091	500.31	2.46286	2.31258	2.13277		499.966	1.54782	0.2347	1.74318	499.305	-0.21597	0.97628	500.31	0.66365	-1.40983	-1.33182		499.966	1.22661	-0.96417	-0.1837	499.305	-1.39928	500.31	-1.10267
500.23	1.44798	1.11861	499.571	-1.30308	500.578	-1.72754			500.23	1.33028	1.89457	499.571	2.007	500.578	2.63486	1.78367	2.31606			500.23	0.97726	2.68498	499.571	2.08375	500.578	2.46237	2.33976	2.1589		500.23	1.48911	0.25685	1.76394	499.571	-0.19823	0.97647	500.578	0.65554	-1.40059	-1.32042		500.23	1.18093	-0.95511	-0.20517	499.571	-1.40254	500.578	-1.12555
500.494	1.3947	1.11219	499.837	-1.31977	500.847	-1.67835			500.494	1.28023	1.89886	499.837	1.99395	500.847	2.61846	1.79435	2.32009			500.494	0.93866	2.70281	499.837	2.08348	500.847	2.47703	2.36392	2.1851		500.494	1.42819	0.26134	1.77919	499.837	-0.17612	0.99694	500.847	0.65104	-1.38592	-1.31302		500.494	1.12016	-0.93946	-0.21364	499.837	-1.41316	500.847	-1.11406
500.758	1.3385	1.0608	500.103	-1.32655	501.115	-1.63119			500.758	1.21954	1.88797	500.103	1.99341	501.115	2.62021	1.7942	2.32548			500.758	0.87528	2.72063	500.103	2.05748	501.115	2.47369	2.38979	2.20218		500.758	1.3796	0.27519	1.79305	500.103	-0.15838	1.01963	501.115	0.64674	-1.37419	-1.30803		500.758	1.07343	-0.93105	-0.23269	500.103	-1.41648	501.115	-1.12278
501.023	1.28222	1.03908	500.368	-1.33758	501.384	-1.67658			501.023	1.16449	1.90163	500.368	1.97989	501.384	2.61	1.79233	2.33908			501.023	0.81307	2.73462	500.368	2.08213	501.384	2.47378	2.41149	2.23228		501.023	1.32681	0.29347	1.79974	500.368	-0.17192	0.99515	501.384	0.62764	-1.36803	-1.29329		501.023	1.02018	-0.9299	-0.2492	500.368	-1.4063	501.384	-1.09138
501.287	1.2312	1.01155	500.634	-1.37835	501.653	-1.64231			501.287	1.12391	1.90309	500.634	1.9816	501.653	2.606	1.79751	2.34577			501.287	0.77053	2.7427	500.634	2.10824	501.653	2.47493	2.4371	2.25182		501.287	1.27557	0.30796	1.80138	500.634	-0.14698	1.00815	501.653	0.63009	-1.35515	-1.28711		501.287	0.96842	-0.91818	-0.2655	500.634	-1.40835	501.653	-1.09959
501.551	1.17549	0.99217	500.9	-1.35101	501.921	-1.61649			501.551	1.06382	1.89614	500.9	1.98781	501.921	2.60542	1.8012	2.35001			501.551	0.71702	2.74963	500.9	2.09583	501.921	2.47349	2.45677	2.26955		501.551	1.23281	0.32041	1.81809	500.9	-0.13458	1.01808	501.921	0.62469	-1.34334	-1.28213		501.551	0.91786	-0.91188	-0.29603	500.9	-1.39904	501.921	-1.09869
501.815	1.12166	0.99849	501.166	-1.33916	502.19	-1.63193			501.815	1.01399	1.89853	501.166	1.97289	502.19	2.60022	1.80047	2.35755			501.815	0.6711	2.76996	501.166	2.10241	502.19	2.472	2.48252	2.29951		501.815	1.17018	0.33465	1.84379	501.166	-0.12703	1.02296	502.19	0.61867	-1.33265	-1.27723		501.815	0.8598	-0.90156	-0.30677	501.166	-1.41094	502.19	-1.08964
502.079	1.07207	0.96288	501.431	-1.32987	502.458	-1.6073			502.079	0.9557	1.90539	501.431	1.97231	502.458	2.58777	1.80609	2.36088			502.079	0.60467	2.77823	501.431	2.05927	502.458	2.47658	2.51346	2.31587		502.079	1.11757	0.34764	1.84602	501.431	-0.10808	1.0558	502.458	0.62341	-1.32096	-1.27385		502.079	0.80914	-0.89958	-0.32581	501.431	-1.38898	502.458	-1.06287
502.344	1.01499	0.9611	501.697	-1.35895	502.727	-1.64181			502.344	0.9024	1.90529	501.697	1.97359	502.727	2.57816	1.80681	2.37174			502.344	0.55622	2.7965	501.697	2.075	502.727	2.4843	2.53527	2.34253		502.344	1.06155	0.35957	1.8628	501.697	-0.10892	1.06227	502.727	0.61862	-1.31175	-1.25785		502.344	0.75808	-0.88992	-0.34149	501.697	-1.38837	502.727	-1.04636
502.608	0.96117	0.93424	501.963	-1.32926	502.995	-1.60728			502.608	0.8536	1.91151	501.963	1.98153	502.995	2.58432	1.80861	2.37422			502.608	0.50347	2.80468	501.963	2.10427	502.995	2.4958	2.56353	2.36436		502.608	1.00819	0.37281	1.8726	501.963	-0.09558	1.05805	502.995	0.61547	-1.29615	-1.25423		502.608	0.69755	-0.89146	-0.34941	501.963	-1.39912	502.995	-1.00495
502.872	0.90708	0.92114	502.229	-1.31812	503.264	-1.58085			502.872	0.7931	1.91147	502.229	1.97786	503.264	2.58228	1.81315	2.38703			502.872	0.43768	2.82465	502.229	2.08894	503.264	2.49977	2.58791	2.39271		502.872	0.94643	0.38173	1.8776	502.229	-0.08278	1.07072	503.264	0.61266	-1.2899	-1.24213		502.872	0.65226	-0.86932	-0.37515	502.229	-1.3976	503.264	-0.9936
503.136	0.84649	0.87998	502.494	-1.32282	503.533	-1.56783			503.136	0.74456	1.90579	502.494	1.96489	503.533	2.57744	1.81182	2.39254			503.136	0.39091	2.82932	502.494	2.08214	503.533	2.50164	2.60965	2.41571		503.136	0.89605	0.40416	1.89508	502.494	-0.07021	1.08285	503.533	0.61158	-1.27643	-1.22838		503.136	0.59095	-0.85356	-0.38877	502.494	-1.39301	503.533	-0.98968
503.4	0.80483	0.85438	502.76	-1.31465	503.801	-1.57193			503.4	0.69693	1.91659	502.76	1.96546	503.801	2.57085	1.81284	2.39945			503.4	0.36386	2.85248	502.76	2.09408	503.801	2.50806	2.63703	2.43635		503.4	0.83971	0.40251	1.89976	502.76	-0.05875	1.08821	503.801	0.60476	-1.26575	-1.22372		503.4	0.53046	-0.86736	-0.40774	502.76	-1.3873	503.801	-0.94929
503.665	0.74832	0.84498	503.026	-1.32885	504.07	-1.5853			503.665	0.64672	1.92573	503.026	1.97092	504.07	2.57487	1.8137	2.40804			503.665	0.29838	2.86926	503.026	2.11567	504.07	2.5055	2.65561	2.45904		503.665	0.77598	0.42713	1.91401	503.026	-0.044	1.10786	504.07	0.60268	-1.25349	-1.21451		503.665	0.48577	-0.85556	-0.42996	503.026	-1.39256	504.07	-0.96267
503.929	0.69379	0.81433	503.292	-1.31549	504.338	-1.55868			503.929	0.59418	1.92667	503.292	1.96557	504.338	2.56136	1.81461	2.41512			503.929	0.24812	2.87667	503.292	2.09901	504.338	2.51278	2.68466	2.49158		503.929	0.72654	0.43805	1.93115	503.292	-0.03414	1.10421	504.338	0.6068	-1.23989	-1.20182		503.929	0.42783	-0.83619	-0.44466	503.292	-1.38236	504.338	-0.93105
504.193	0.63865	0.79031	503.557	-1.29934	504.607	-1.54497			504.193	0.53498	1.91538	503.557	1.95574	504.607	2.55362	1.81425	2.42628			504.193	0.19071	2.89317	503.557	2.11236	504.607	2.51733	2.71121	2.52326		504.193	0.67915	0.45369	1.94408	503.557	-0.01508	1.12085	504.607	0.60313	-1.22867	-1.18158		504.193	0.37276	-0.81321	-0.46194	503.557	-1.3765	504.607	-0.92378
504.457	0.59811	0.77863	503.823	-1.26999	504.875	-1.54281			504.457	0.48735	1.92758	503.823	1.94968	504.875	2.55209	1.81548	2.43389			504.457	0.13838	2.90145	503.823	2.12055	504.875	2.53058	2.73222	2.54402		504.457	0.61305	0.46713	1.94737	503.823	-0.00563	1.13203	504.875	0.60701	-1.21627	-1.17383		504.457	0.32747	-0.81668	-0.46878	503.823	-1.37696	504.875	-0.9082
504.721	0.53549	0.76547	504.089	-1.2957	505.144	-1.5269			504.721	0.42491	1.91589	504.089	1.957	505.144	2.55886	1.81683	2.43212			504.721	0.09109	2.90948	504.089	2.12664	505.144	2.53341	2.75802	2.56123		504.721	0.55556	0.46746	1.96631	504.089	0.00697	1.12542	505.144	0.60146	-1.20756	-1.16759		504.721	0.27336	-0.8191	-0.48587	504.089	-1.38198	505.144	-0.89645
504.986	0.4844	0.73359	504.355	-1.30127	505.413	-1.54885			504.986	0.37613	1.91287	504.355	1.95271	505.413	2.55037	1.81816	2.44145			504.986	0.03022	2.91867	504.355	2.13709	505.413	2.53382	2.77599	2.59291		504.986	0.49808	0.4861	1.97809	504.355	0.02513	1.15496	505.413	0.60271	-1.19977	-1.14979		504.986	0.22	-0.80944	-0.51291	504.355	-1.3699	505.413	-0.85074
505.25	0.43432	0.71842	504.62	-1.29943	505.681	-1.55714			505.25	0.32914	1.92002	504.62	1.9446	505.681	2.53689	1.81601	2.44385			505.25	-0.01235	2.92337	504.62	2.15865	505.681	2.5419	2.80292	2.60943		505.25	0.443	0.50099	1.98094	504.62	0.03066	1.15483	505.681	0.59151	-1.18433	-1.1464		505.25	0.17502	-0.80854	-0.52518	504.62	-1.35972	505.681	-0.82185
505.514	0.3773	0.70289	504.886	-1.31395	505.95	-1.52888			505.514	0.27238	1.90915	504.886	1.93995	505.95	2.54011	1.81361	2.44182			505.514	-0.07431	2.94284	504.886	2.13794	505.95	2.54337	2.82774	2.62398		505.514	0.39449	0.51376	1.99434	504.886	0.03418	1.15842	505.95	0.59579	-1.17481	-1.14788		505.514	0.11221	-0.80675	-0.54779	504.886	-1.3397	505.95	-0.83783
505.778	0.33087	0.64186	505.152	-1.29676	506.218	-1.53973			505.778	0.21512	1.90754	505.152	1.93378	506.218	2.53803	1.81827	2.44597			505.778	-0.1393	2.94561	505.152	2.15049	506.218	2.54069	2.84967	2.64464		505.778	0.32824	0.51598	1.98822	505.152	0.04326	1.17203	506.218	0.59368	-1.15778	-1.13806		505.778	0.06126	-0.80106	-0.57037	505.152	-1.3481	506.218	-0.83733
506.042	0.27381	0.62375	505.418	-1.29447	506.487	-1.54954			506.042	0.15647	1.90367	505.418	1.93159	506.487	2.53859	1.8142	2.44608			506.042	-0.18871	2.96081	505.418	2.13644	506.487	2.54781	2.87128	2.66456		506.042	0.28754	0.52493	2.00368	505.418	0.05545	1.17347	506.487	0.59251	-1.1495	-1.13278		506.042	0.00727	-0.78068	-0.58388	505.418	-1.36071	506.487	-0.80903
506.307	0.21375	0.58862	505.683	-1.30739	506.755	-1.53336			506.307	0.11655	1.89874	505.683	1.93298	506.755	2.5232	1.81489	2.44984			506.307	-0.22711	2.969	505.683	2.14986	506.755	2.5465	2.89291	2.69136		506.307	0.22754	0.53719	2.014	505.683	0.06315	1.17668	506.755	0.59378	-1.13819	-1.11886		506.307	-0.03995	-0.77048	-0.58745	505.683	-1.36627	506.755	-0.80144
506.571	0.1674	0.5722	505.949	-1.31478	507.024	-1.54898			506.571	0.05715	1.91683	505.949	1.92675	507.024	2.50102	1.81008	2.45947			506.571	-0.29727	2.96912	505.949	2.13438	507.024	2.55418	2.91462	2.71705		506.571	0.16589	0.55698	2.01708	505.949	0.0914	1.1888	507.024	0.59922	-1.12551	-1.10338		506.571	-0.09436	-0.77549	-0.61952	505.949	-1.35224	507.024	-0.80402
506.835	0.11076	0.55862	506.215	-1.32638	507.293	-1.52858			506.835	0.01131	1.888	506.215	1.92099	507.293	2.4951	1.80976	2.46346			506.835	-0.33692	2.97773	506.215	2.13561	507.293	2.55588	2.9364	2.73655		506.835	0.13277	0.5653	2.03445	506.215	0.08612	1.20631	507.293	0.59462	-1.11399	-1.09344		506.835	-0.13704	-0.75458	-0.6291	506.215	-1.33797	507.293	-0.84755
507.099	0.06215	0.54475	506.481	-1.3253	507.561	-1.54039			507.099	-0.04747	1.88345	506.481	1.90771	507.561	2.4932	1.81057	2.46049			507.099	-0.38672	2.98809	506.481	2.139	507.561	2.56001	2.95814	2.75503		507.099	0.07126	0.57284	2.03881	506.481	0.09419	1.20443	507.561	0.59216	-1.10374	-1.08975		507.099	-0.19297	-0.74736	-0.64311	506.481	-1.35422	507.561	-0.82149
507.363	0.0019	0.51293	506.746	-1.40133	507.83	-1.56908			507.363	-0.1018	1.88225	506.746	1.89779	507.83	2.48572	1.80904	2.47038			507.363	-0.43374	3.00639	506.746	2.14592	507.83	2.56519	2.98688	2.78455		507.363	0.01186	0.58004	2.04547	506.746	0.10654	1.20871	507.83	0.59961	-1.08685	-1.0722		507.363	-0.239	-0.74379	-0.6555	506.746	-1.36098	507.83	-0.79634
507.628	-0.04421	0.47716	507.012	-1.38289	508.098	-1.56448			507.628	-0.1455	1.88422	507.012	1.89108	508.098	2.48417	1.8121	2.47241			507.628	-0.4961	3.01635	507.012	2.15033	508.098	2.57482	3.00889	2.80318		507.628	-0.03878	0.59617	2.04176	507.012	0.12553	1.21817	508.098	0.59702	-1.07526	-1.06697		507.628	-0.29724	-0.72922	-0.66471	507.012	-1.35073	508.098	-0.83239
507.892	-0.09237	0.47407	507.278	-1.36264	508.367	-1.55925			507.892	-0.19717	1.88759	507.278	1.88981	508.367	2.4824	1.81038	2.47388			507.892	-0.53994	3.01414	507.278	2.16287	508.367	2.57455	3.02649	2.81907		507.892	-0.09381	0.60819	2.05016	507.278	0.14562	1.22927	508.367	0.59456	-1.05974	-1.05779		507.892	-0.33814	-0.71803	-0.68572	507.278	-1.34079	508.367	-0.81696
508.156	-0.14165	0.43996	507.544	-1.35529	508.635	-1.53569			508.156	-0.23607	1.88311	507.544	1.89306	508.635	2.46719	1.80795	2.47663			508.156	-0.59388	3.02481	507.544	2.14306	508.635	2.57655	3.0466	2.84856		508.156	-0.14018	0.61454	2.06012	507.544	0.16025	1.22536	508.635	0.59603	-1.05249	-1.04563		508.156	-0.38313	-0.71228	-0.7055	507.544	-1.3512	508.635	-0.83929
508.42	-0.19333	0.41384	507.809	-1.38783	508.904	-1.56316			508.42	-0.28393	1.87692	507.809	1.88354	508.904	2.46654	1.80456	2.48045			508.42	-0.63644	3.03112	507.809	2.14387	508.904	2.58393	3.06989	2.86898		508.42	-0.19163	0.63665	2.07125	507.809	0.15621	1.23347	508.904	0.60523	-1.03551	-1.02925		508.42	-0.43161	-0.69235	-0.71665	507.809	-1.35301	508.904	-0.85027
508.684	-0.23819	0.41049	508.075	-1.42032	509.173	-1.54493			508.684	-0.33448	1.86579	508.075	1.8789	509.173	2.46896	1.80617	2.48797			508.684	-0.67977	3.03618	508.075	2.14573	509.173	2.58892	3.09372	2.89669		508.684	-0.23601	0.63526	2.08194	508.075	0.15704	1.23556	509.173	0.60914	-1.02629	-1.01641		508.684	-0.47933	-0.692	-0.73289	508.075	-1.33917	509.173	-0.84278
508.949	-0.28882	0.4034	508.341	-1.40905	509.441	-1.55133			508.949	-0.38309	1.86906	508.341	1.87063	509.441	2.45906	1.80444	2.4898			508.949	-0.71834	3.04462	508.341	2.15876	509.441	2.59355	3.11284	2.91953		508.949	-0.27811	0.65198	2.09023	508.341	0.16158	1.24213	509.441	0.6087	-1.01039	-1.00946		508.949	-0.52281	-0.67663	-0.7449	508.341	-1.33017	509.441	-0.84936
509.213	-0.33056	0.36398	508.607	-1.39562	509.71	-1.5646			509.213	-0.41756	1.85668	508.607	1.86258	509.71	2.44593	1.80578	2.49186			509.213	-0.7546	3.06609	508.607	2.18016	509.71	2.59788	3.14106	2.93875		509.213	-0.33202	0.66406	2.09405	508.607	0.18282	1.26024	509.71	0.61509	-0.99816	-0.99501		509.213	-0.55662	-0.68026	-0.75107	508.607	-1.33564	509.71	-0.85027
509.477	-0.36731	0.3592	508.872	-1.40876	509.978	-1.58061			509.477	-0.46425	1.85827	508.872	1.86908	509.978	2.44045	1.80479	2.48736			509.477	-0.80981	3.07291	508.872	2.17073	509.978	2.60562	3.16145	2.9587		509.477	-0.37917	0.67064	2.09571	508.872	0.21922	1.26493	509.978	0.61902	-0.98408	-0.99206		509.477	-0.60133	-0.66233	-0.76252	508.872	-1.33002	509.978	-0.86296
509.741	-0.40566	0.34609	509.138	-1.38435	510.247	-1.56068			509.741	-0.50939	1.87117	509.138	1.87385	510.247	2.43448	1.80087	2.49178			509.741	-0.85269	3.08427	509.138	2.14594	510.247	2.62155	3.17873	2.97887		509.741	-0.41788	0.68508	2.10607	509.138	0.22578	1.27747	510.247	0.62497	-0.97284	-0.98298		509.741	-0.64494	-0.64721	-0.77971	509.138	-1.32153	510.247	-0.87146
510.005	-0.44498	0.3265	509.404	-1.4047	510.515	-1.51635			510.005	-0.54776	1.86416	509.404	1.86484	510.515	2.42934	1.79643	2.49198			510.005	-0.88525	3.10075	509.404	2.18397	510.515	2.62442	3.20151	3.00197		510.005	-0.46859	0.70031	2.11719	509.404	0.22885	1.28479	510.515	0.63483	-0.96027	-0.96965		510.005	-0.68752	-0.64418	-0.78805	509.404	-1.31728	510.515	-0.91122
510.27	-0.49822	0.2963	509.67	-1.38905	510.784	-1.52872			510.27	-0.58235	1.86271	509.67	1.86481	510.784	2.42982	1.79888	2.49422			510.27	-0.93779	3.1091	509.67	2.18832	510.784	2.62942	3.22657	3.01885		510.27	-0.51152	0.70509	2.12332	509.67	0.23168	1.28684	510.784	0.64505	-0.94269	-0.96478		510.27	-0.72235	-0.64341	-0.79863	509.67	-1.30307	510.784	-0.90841
510.534	-0.53078	0.26242	509.935	-1.40661	511.053	-1.56189			510.534	-0.61754	1.87135	509.935	1.8591	511.053	2.42683	1.79733	2.49718			510.534	-0.96283	3.11693	509.935	2.17593	511.053	2.64999	3.24578	3.04437		510.534	-0.54679	0.72683	2.1424	509.935	0.26784	1.315	511.053	0.64898	-0.92981	-0.95057		510.534	-0.75607	-0.61448	-0.80477	509.935	-1.31098	511.053	-0.90699
510.798	-0.56553	0.26778	510.201	-1.37917	511.321	-1.55072			510.798	-0.65813	1.86564	510.201	1.86556	511.321	2.4415	1.7953	2.50118			510.798	-0.99598	3.13387	510.201	2.18832	511.321	2.65694	3.26966	3.0682		510.798	-0.58762	0.74047	2.14874	510.201	0.26462	1.32177	511.321	0.65848	-0.9167	-0.93695		510.798	-0.79885	-0.60264	-0.81854	510.201	-1.28783	511.321	-0.93376
511.062	-0.60416	0.25589	510.467	-1.3444	511.59	-1.46888			511.062	-0.70605	1.87023	510.467	1.85759	511.59	2.43672	1.78987	2.50333			511.062	-1.03785	3.13936	510.467	2.21109	511.59	2.6627	3.28518	3.08948		511.062	-0.61771	0.74372	2.15098	510.467	0.28748	1.33927	511.59	0.66075	-0.90569	-0.92543		511.062	-0.83904	-0.58965	-0.82728	510.467	-1.27428	511.59	-0.91963
511.326	-0.64364	0.25887	510.733	-1.31377	511.858	-1.45173			511.326	-0.74442	1.86673	510.733	1.84674	511.858	2.43921	1.79219	2.50217			511.326	-1.05837	3.16343	510.733	2.20542	511.858	2.67402	3.31104	3.10606		511.326	-0.65852	0.76367	2.1642	510.733	0.29801	1.33146	511.858	0.67245	-0.89152	-0.91755		511.326	-0.8672	-0.57472	-0.83654	510.733	-1.27249	511.858	-0.91741
511.591	-0.68187	0.24658	510.998	-1.28356	512.127	-1.48381			511.591	-0.77574	1.86819	510.998	1.84813	512.127	2.42664	1.79105	2.5063			511.591	-1.10394	3.17279	510.998	2.20306	512.127	2.69214	3.32827	3.12984		511.591	-0.70754	0.76796	2.17093	510.998	0.30475	1.3489	512.127	0.68005	-0.87623	-0.90771		511.591	-0.90802	-0.55704	-0.83798	510.998	-1.26866	512.127	-0.93352
511.855	-0.7107	0.24065	511.264	-1.29957	512.395	-1.49303			511.855	-0.80936	1.86146	511.264	1.85427	512.395	2.42407	1.78874	2.50026			511.855	-1.13334	3.18138	511.264	2.20733	512.395	2.68786	3.34755	3.14092		511.855	-0.745	0.78529	2.1748	511.264	0.33557	1.36916	512.395	0.6865	-0.86491	-0.90349		511.855	-0.9368	-0.55016	-0.84742	511.264	-1.25437	512.395	-0.94088
512.119	-0.74184	0.23188	511.53	-1.29852	512.664	-1.46809			512.119	-0.84484	1.85581	511.53	1.85265	512.664	2.42197	1.78591	2.50241			512.119	-1.18178	3.18196	511.53	2.2231	512.664	2.69857	3.36656	3.16546		512.119	-0.7802	0.79584	2.18487	511.53	0.32245	1.37384	512.664	0.70138	-0.85204	-0.8938		512.119	-0.97658	-0.5339	-0.85005	511.53	-1.24889	512.664	-0.95216
512.383	-0.78037	0.22476	511.796	-1.27451	512.933	-1.46155			512.383	-0.8755	1.86104	511.796	1.85179	512.933	2.41022	1.78548	2.50183			512.383	-1.19928	3.20218	511.796	2.24858	512.933	2.71291	3.38905	3.18573		512.383	-0.81643	0.81433	2.18765	511.796	0.33837	1.37404	512.933	0.70838	-0.83211	-0.88153		512.383	-1.00532	-0.51592	-0.8591	511.796	-1.23876	512.933	-0.98971
512.647	-0.81121	0.20436	512.061	-1.28384	513.201	-1.42112			512.647	-0.90515	1.8578	512.061	1.84919	513.201	2.40106	1.7869	2.49802			512.647	-1.23876	3.20915	512.061	2.21554	513.201	2.71716	3.41031	3.1991		512.647	-0.84871	0.81963	2.20349	512.061	0.3527	1.39732	513.201	0.72004	-0.82155	-0.87926		512.647	-1.03323	-0.51484	-0.86842	512.061	-1.22795	513.201	-0.98278
512.912	-0.84642	0.19238	512.327	-1.3055	513.47	-1.41008			512.912	-0.93754	1.86884	512.327	1.84528	513.47	2.40473	1.78009	2.49875			512.912	-1.25837	3.22743	512.327	2.22103	513.47	2.726	3.4321	3.21856		512.912	-0.88264	0.82716	2.20262	512.327	0.37729	1.39786	513.47	0.72862	-0.80595	-0.86953		512.912	-1.06713	-0.50141	-0.87108	512.327	-1.20821	513.47	-0.9983
513.176	-0.87963	0.15952	512.593	-1.32412	513.738	-1.38409			513.176	-0.97529	1.85954	512.593	1.83431	513.738	2.40947	1.7765	2.50216			513.176	-1.29448	3.23283	512.593	2.24747	513.738	2.72786	3.44694	3.23907		513.176	-0.92595	0.84082	2.20237	512.593	0.38499	1.4233	513.738	0.73484	-0.79535	-0.8555		513.176	-1.10124	-0.48905	-0.88881	512.593	-1.20826	513.738	-1.00367
513.44	-0.91263	0.15877	512.859	-1.27399	514.007	-1.38538			513.44	-1.00632	1.85607	512.859	1.84068	514.007	2.40796	1.77462	2.50436			513.44	-1.32067	3.24018	512.859	2.2618	514.007	2.73915	3.46851	3.26108		513.44	-0.95075	0.85824	2.2059	512.859	0.4098	1.42036	514.007	0.74043	-0.77712	-0.84132		513.44	-1.1287	-0.48276	-0.88911	512.859	-1.18981	514.007	-1.03212
513.704	-0.93424	0.14816	513.124	-1.25454	514.275	-1.32918			513.704	-1.04076	1.84871	513.124	1.8284	514.275	2.40376	1.77047	2.50594			513.704	-1.35229	3.25224	513.124	2.28141	514.275	2.75071	3.47766	3.28462		513.704	-0.98912	0.86253	2.21981	513.124	0.42935	1.42099	514.275	0.75276	-0.76368	-0.83126		513.704	-1.16079	-0.46098	-0.89363	513.124	-1.1702	514.275	-1.07758
513.968	-0.97014	0.12648	513.39	-1.25148	514.544	-1.3645			513.968	-1.06849	1.84557	513.39	1.81781	514.544	2.40834	1.77203	2.50064			513.968	-1.37499	3.2521	513.39	2.25974	514.544	2.75351	3.49834	3.29993		513.968	-1.02141	0.87262	2.21945	513.39	0.42099	1.42843	514.544	0.75588	-0.74667	-0.82687		513.968	-1.19354	-0.45292	-0.90508	513.39	-1.17483	514.544	-1.10647
514.233	-1.00113	0.12448	513.656	-1.23548	514.813	-1.38828			514.233	-1.10077	1.83694	513.656	1.81789	514.813	2.39508	1.76408	2.49826			514.233	-1.40777	3.26432	513.656	2.27952	514.813	2.76739	3.5157	3.31561		514.233	-1.05191	0.88549	2.22185	513.656	0.43589	1.43479	514.813	0.76097	-0.73593	-0.81282		514.233	-1.22538	-0.44482	-0.91001	513.656	-1.18252	514.813	-1.11446
514.497	-1.04094	0.11165	513.922	-1.24711	515.081	-1.35895			514.497	-1.13479	1.84039	513.922	1.80113	515.081	2.38799	1.76011	2.49696			514.497	-1.43175	3.27099	513.922	2.26852	515.081	2.76872	3.53139	3.33127		514.497	-1.08394	0.89321	2.23414	513.922	0.44715	1.44163	515.081	0.77545	-0.71878	-0.80637		514.497	-1.25728	-0.42592	-0.90999	513.922	-1.1625	515.081	-1.15781
514.761	-1.05812	0.08035	514.187	-1.27012	515.35	-1.36036			514.761	-1.16392	1.8279	514.187	1.80695	515.35	2.37354	1.76009	2.49395			514.761	-1.46636	3.27999	514.187	2.24998	515.35	2.78189	3.55184	3.34655		514.761	-1.11488	0.902	2.2389	514.187	0.46317	1.45944	515.35	0.78041	-0.70282	-0.79895		514.761	-1.27957	-0.42143	-0.91855	514.187	-1.15473	515.35	-1.19604
515.025	-1.10163	0.07487	514.453	-1.26393	515.618	-1.39054			515.025	-1.1983	1.81531	514.453	1.79866	515.618	2.36698	1.75429	2.49597			515.025	-1.48971	3.29217	514.453	2.25371	515.618	2.77851	3.56416	3.36265		515.025	-1.14603	0.91877	2.24783	514.453	0.47958	1.46215	515.618	0.78656	-0.68654	-0.78641		515.025	-1.3037	-0.41165	-0.92847	514.453	-1.1546	515.618	-1.1992
515.289	-1.13164	0.07551	514.719	-1.25515	515.887	-1.42279			515.289	-1.21835	1.81565	514.719	1.7961	515.887	2.3576	1.75003	2.48918			515.289	-1.51035	3.29859	514.719	2.2486	515.887	2.78813	3.58388	3.38044		515.289	-1.1732	0.93198	2.24846	514.719	0.48455	1.45667	515.887	0.79731	-0.66863	-0.77789		515.289	-1.33088	-0.40257	-0.92347	514.719	-1.14158	515.887	-1.22542
515.554	-1.1617	0.04434	514.985	-1.29014	516.155	-1.3637			515.554	-1.23901	1.81025	514.985	1.79295	516.155	2.3583	1.74851	2.48553			515.554	-1.53765	3.30717	514.985	2.25002	516.155	2.79511	3.59851	3.39121		515.554	-1.2108	0.94264	2.24551	514.985	0.49615	1.48565	516.155	0.80191	-0.65639	-0.77772		515.554	-1.35802	-0.38674	-0.93126	514.985	-1.13681	516.155	-1.21849
515.818	-1.18006	0.04409	515.25	-1.30492	516.424	-1.39027			515.818	-1.27765	1.80117	515.25	1.76922	516.424	2.35285	1.7378	2.48213			515.818	-1.56537	3.30418	515.25	2.26832	516.424	2.7958	3.6095	3.40761		515.818	-1.23905	0.94903	2.24552	515.25	0.51362	1.47411	516.424	0.81214	-0.64715	-0.76474		515.818	-1.38302	-0.37355	-0.93803	515.25	-1.15136	516.424	-1.25401
516.082	-1.20285	0.01388	515.516	-1.30034	516.693	-1.39651			516.082	-1.30442	1.79223	515.516	1.76007	516.693	2.35494	1.7397	2.48321			516.082	-1.59373	3.30703	515.516	2.25324	516.693	2.79774	3.63081	3.42775		516.082	-1.26359	0.95216	2.25163	515.516	0.53324	1.47467	516.693	0.82397	-0.62873	-0.74818		516.082	-1.4172	-0.37404	-0.95413	515.516	-1.13549	516.693	-1.27094
516.346	-1.22945	0.00242	515.782	-1.32192	516.961	-1.38041			516.346	-1.33213	1.77827	515.782	1.7627	516.961	2.34092	1.73424	2.48405			516.346	-1.62138	3.31951	515.782	2.27809	516.961	2.81466	3.64442	3.4496		516.346	-1.28977	0.96754	2.26154	515.782	0.5381	1.49815	516.961	0.82839	-0.61068	-0.73667		516.346	-1.44367	-0.35183	-0.96208	515.782	-1.14078	516.961	-1.31563
516.61	-1.25283	-0.02363	516.048	-1.29081	517.23	-1.36827			516.61	-1.34623	1.77828	516.048	1.75173	517.23	2.33226	1.73301	2.48177			516.61	-1.63221	3.32194	516.048	2.27015	517.23	2.81934	3.65758	3.46326		516.61	-1.32308	0.97619	2.26207	516.048	0.53836	1.50044	517.23	0.83677	-0.5977	-0.72877		516.61	-1.46343	-0.33134	-0.95816	516.048	-1.11328	517.23	-1.33699
516.875	-1.29109	-0.0274	516.313	-1.34579	517.498	-1.35001			516.875	-1.38183	1.77081	516.313	1.7483	517.498	2.32853	1.72795	2.48007			516.875	-1.67145	3.32838	516.313	2.28523	517.498	2.81975	3.67409	3.47753		516.875	-1.34014	0.98134	2.2617	516.313	0.53818	1.49964	517.498	0.8476	-0.58054	-0.71723		516.875	-1.49567	-0.33134	-0.96679	516.313	-1.1027	517.498	-1.38124
517.139	-1.31053	-0.01502	516.579	-1.31948	517.767	-1.38541			517.139	-1.40715	1.75888	516.579	1.7318	517.767	2.31153	1.71984	2.47389			517.139	-1.68717	3.32899	516.579	2.28604	517.767	2.83361	3.6902	3.4926		517.139	-1.37541	1.00616	2.27256	516.579	0.56666	1.51869	517.767	0.85259	-0.56624	-0.70951		517.139	-1.51377	-0.32798	-0.96879	516.579	-1.10059	517.767	-1.38277
517.403	-1.33677	-0.04387	516.845	-1.34704	518.035	-1.394			517.403	-1.43706	1.75552	516.845	1.73128	518.035	2.3086	1.71892	2.46996			517.403	-1.71067	3.34196	516.845	2.29288	518.035	2.83837	3.70799	3.50507		517.403	-1.40916	1.0056	2.26244	516.845	0.57632	1.53681	518.035	0.86493	-0.55337	-0.69694		517.403	-1.532	-0.31106	-0.98117	516.845	-1.10599	518.035	-1.3818
517.667	-1.35897	-0.07604	517.111	-1.33561	518.304	-1.36676			517.667	-1.44555	1.75207	517.111	1.72009	518.304	2.31268	1.71391	2.46937			517.667	-1.72467	3.34388	517.111	2.25947	518.304	2.83756	3.71803	3.52564		517.667	-1.42497	1.00895	2.27262	517.111	0.59458	1.52685	518.304	0.87703	-0.53875	-0.68222		517.667	-1.55565	-0.31037	-0.9873	517.111	-1.09162	518.304	-1.40281
517.931	-1.37537	-0.106	517.376	-1.35769	518.573	-1.38596			517.931	-1.46882	1.73903	517.376	1.72454	518.573	2.3033	1.70611	2.46906			517.931	-1.75496	3.35036	517.376	2.29431	518.573	2.8449	3.73173	3.53872		517.931	-1.45113	1.01638	2.27214	517.376	0.60123	1.53018	518.573	0.88643	-0.51887	-0.66394		517.931	-1.57913	-0.29731	-0.99459	517.376	-1.06352	518.573	-1.43672
518.196	-1.41214	-0.12722	517.642	-1.35469	518.841	-1.35325			518.196	-1.48409	1.74184	517.642	1.69696	518.841	2.3054	1.70826	2.47024			518.196	-1.769	3.35712	517.642	2.28022	518.841	2.86166	3.74582	3.55479		518.196	-1.47199	1.029	2.27508	517.642	0.62115	1.542	518.841	0.90255	-0.5053	-0.65537		518.196	-1.59403	-0.2726	-0.99902	517.642	-1.0848	518.841	-1.42018
518.46	-1.42543	-0.13659	517.908	-1.33357	519.11	-1.37964			518.46	-1.51881	1.73129	517.908	1.68906	519.11	2.30532	1.70199	2.46635			518.46	-1.78459	3.3596	517.908	2.27985	519.11	2.86641	3.76562	3.56755		518.46	-1.49176	1.04617	2.28087	517.908	0.64204	1.5487	519.11	0.90539	-0.48927	-0.64664		518.46	-1.62429	-0.26713	-1.00358	517.908	-1.05911	519.11	-1.41181
518.724	-1.44315	-0.14375	518.174	-1.33613	519.378	-1.37435			518.724	-1.54467	1.71876	518.174	1.68405	519.378	2.28336	1.69643	2.4602			518.724	-1.81305	3.36466	518.174	2.31256	519.378	2.87898	3.77774	3.58044		518.724	-1.50867	1.05498	2.28422	518.174	0.65805	1.55882	519.378	0.91456	-0.47148	-0.63576		518.724	-1.64783	-0.26965	-1.00999	518.174	-1.04946	519.378	-1.43631
518.988	-1.46058	-0.15145	518.439	-1.31019	519.647	-1.32946			518.988	-1.55537	1.70772	518.439	1.68609	519.647	2.28709	1.69464	2.45664			518.988	-1.82808	3.36591	518.439	2.30233	519.647	2.87965	3.79142	3.59649		518.988	-1.54061	1.06621	2.28381	518.439	0.66934	1.57951	519.647	0.9309	-0.45747	-0.62187		518.988	-1.66162	-0.24517	-1.00683	518.439	-1.05164	519.647	-1.45624
519.252	-1.48458	-0.17546	518.705	-1.33903	519.915	-1.32817			519.252	-1.57173	1.69931	518.705	1.67957	519.915	2.28966	1.68761	2.4564			519.252	-1.85098	3.36248	518.705	2.28822	519.915	2.8976	3.79692	3.61166		519.252	-1.56009	1.07666	2.28007	518.705	0.67602	1.59757	519.915	0.94288	-0.44451	-0.60688		519.252	-1.67537	-0.24035	-0.99242	518.705	-1.02832	519.915	-1.4522
519.517	-1.50482	-0.18993	518.971	-1.33823	520.184	-1.33548			519.517	-1.58658	1.68876	518.971	1.66458	520.184	2.27876	1.68333	2.45565			519.517	-1.86602	3.37245	518.971	2.27999	520.184	2.90623	3.81428	3.63124		519.517	-1.5745	1.07745	2.28771	518.971	0.68662	1.5954	520.184	0.9534	-0.42937	-0.58512		519.517	-1.70658	-0.23464	-1.01533	518.971	-1.01612	520.184	-1.44293
519.781	-1.52038	-0.18874	519.237	-1.36237	520.452	-1.38876			519.781	-1.6003	1.67851	519.237	1.65848	520.452	2.27336	1.67657	2.45514			519.781	-1.90353	3.37061	519.237	2.30628	520.452	2.91156	3.83279	3.64722		519.781	-1.59829	1.08704	2.28155	519.237	0.68906	1.59385	520.452	0.96027	-0.41282	-0.57259		519.781	-1.72175	-0.20854	-1.01813	519.237	-1.01446	520.452	-1.42547
520.045	-1.54003	-0.18936	519.502	-1.36264	520.721	-1.36625			520.045	-1.63023	1.67644	519.502	1.6537	520.721	2.25481	1.67584	2.45372			520.045	-1.90732	3.37321	519.502	2.29811	520.721	2.9146	3.84205	3.66568		520.045	-1.61849	1.10251	2.289	519.502	0.71611	1.60559	520.721	0.97294	-0.39751	-0.55236		520.045	-1.73614	-0.19629	-1.00376	519.502	-1.01427	520.721	-1.4579
520.309	-1.55547	-0.24972	519.768	-1.40484	520.99	-1.38245			520.309	-1.65236	1.68305	519.768	1.64278	520.99	2.26082	1.66612	2.44566			520.309	-1.93647	3.38336	519.768	2.28891	520.99	2.92452	3.85398	3.67		520.309	-1.63332	1.1116	2.29947	519.768	0.72915	1.61986	520.99	0.98629	-0.38007	-0.55197		520.309	-1.75059	-0.17766	-1.00895	519.768	-0.99212	520.99	-1.45694
520.573	-1.57289	-0.25118	520.034	-1.40394	521.258	-1.40782			520.573	-1.66717	1.66635	520.034	1.64284	521.258	2.252	1.66167	2.443			520.573	-1.93953	3.38245	520.034	2.28562	521.258	2.92461	3.86314	3.68224		520.573	-1.6522	1.12172	2.29579	520.034	0.73055	1.63662	521.258	1.00577	-0.36218	-0.53549		520.573	-1.76487	-0.17234	-1.01754	520.034	-1.00358	521.258	-1.46709
520.838	-1.58422	-0.27474	520.3	-1.38435	521.527	-1.39181			520.838	-1.68606	1.6543	520.3	1.63067	521.527	2.24936	1.65424	2.43988			520.838	-1.94904	3.38647	520.3	2.3048	521.527	2.93014	3.87281	3.69693		520.838	-1.67134	1.13915	2.30947	520.3	0.74179	1.63637	521.527	1.02188	-0.34969	-0.51983		520.838	-1.78291	-0.15411	-1.02914	520.3	-0.96785	521.527	-1.41973
521.102	-1.60497	-0.28569	520.565	-1.40809	521.795	-1.375			521.102	-1.6949	1.63143	520.565	1.62761	521.795	2.23784	1.64857	2.43166			521.102	-1.97016	3.39227	520.565	2.32021	521.795	2.94644	3.88676	3.70495		521.102	-1.69111	1.14672	2.30346	520.565	0.76027	1.63902	521.795	1.03029	-0.33276	-0.51264		521.102	-1.79799	-0.15435	-1.02086	520.565	-0.96835	521.795	-1.40665
521.366	-1.62011	-0.28367	520.831	-1.41872	522.064	-1.4096			521.366	-1.71184	1.63008	520.831	1.61276	522.064	2.24298	1.64239	2.42858			521.366	-1.98889	3.38692	520.831	2.3149	522.064	2.94131	3.89821	3.71896		521.366	-1.71159	1.15809	2.30658	520.831	0.7685	1.65313	522.064	1.0394	-0.31636	-0.49787		521.366	-1.81374	-0.14394	-1.01463	520.831	-0.9797	522.064	-1.42061
521.63	-1.63547	-0.30073	521.097	-1.44602	522.332	-1.4172			521.63	-1.72658	1.62994	521.097	1.5994	522.332	2.2338	1.63837	2.42545			521.63	-1.99323	3.39389	521.097	2.30363	522.332	2.95698	3.90529	3.7259		521.63	-1.72385	1.16899	2.30967	521.097	0.77221	1.65622	522.332	1.05069	-0.29904	-0.48715		521.63	-1.82387	-0.12321	-1.01717	521.097	-0.96015	522.332	-1.37648
521.894	-1.65352	-0.3178	521.363	-1.4468	522.601	-1.38625			521.894	-1.7363	1.62211	521.363	1.59722	522.601	2.22998	1.63196	2.42082			521.894	-2.01423	3.39228	521.363	2.31381	522.601	2.94827	3.91984	3.74633		521.894	-1.73081	1.17413	2.30705	521.363	0.77818	1.64552	522.601	1.06254	-0.28168	-0.46775		521.894	-1.84466	-0.10572	-1.03002	521.363	-0.95585	522.601	-1.3633
522.159	-1.67224	-0.34768	521.628	-1.43096	522.87	-1.39535			522.159	-1.75805	1.62004	521.628	1.58846	522.87	2.22537	1.6266	2.42318			522.159	-2.02622	3.39248	521.628	2.29072	522.87	2.96771	3.92399	3.75945		522.159	-1.74412	1.18194	2.303	521.628	0.81327	1.64737	522.87	1.07964	-0.26534	-0.45198		522.159	-1.85365	-0.11388	-1.03737	521.628	-0.94775	522.87	-1.34184
522.423	-1.67586	-0.34322	521.894	-1.4681	523.138	-1.39873			522.423	-1.77966	1.60627	521.894	1.57112	523.138	2.2215	1.62094	2.4173			522.423	-2.04587	3.40275	521.894	2.30418	523.138	2.97182	3.93352	3.77063		522.423	-1.77286	1.19007	2.31799	521.894	0.80937	1.64594	523.138	1.08805	-0.2461	-0.43564		522.423	-1.87245	-0.08678	-1.02796	521.894	-0.94092	523.138	-1.30881
522.687	-1.69282	-0.38857	522.16	-1.50495	523.407	-1.36728			522.687	-1.783	1.58915	522.16	1.565	523.407	2.21321	1.61636	2.41374			522.687	-2.04249	3.40923	522.16	2.29351	523.407	2.97989	3.94562	3.77805		522.687	-1.78209	1.20934	2.32913	522.16	0.82903	1.66996	523.407	1.10931	-0.23372	-0.42502		522.687	-1.88064	-0.07636	-1.03111	522.16	-0.91585	523.407	-1.29458
522.951	-1.70697	-0.39398	522.426	-1.52813	523.675	-1.35554			522.951	-1.80281	1.5893	522.426	1.56336	523.675	2.19162	1.60572	2.40881			522.951	-2.06042	3.41842	522.426	2.30798	523.675	2.98605	3.95205	3.79101		522.951	-1.79723	1.22821	2.32346	522.426	0.85098	1.70504	523.675	1.11344	-0.21873	-0.4103		522.951	-1.89242	-0.05166	-1.02031	522.426	-0.9065	523.675	-1.2446
523.215	-1.71529	-0.40472	522.691	-1.48631	523.944	-1.35671			523.215	-1.80927	1.58788	522.691	1.54345	523.944	2.19538	1.6031	2.40274			523.215	-2.06674	3.42161	522.691	2.31593	523.944	2.98851	3.96688	3.80002		523.215	-1.81371	1.24106	2.32922	522.691	0.8553	1.69732	523.944	1.12662	-0.19833	-0.39796		523.215	-1.90045	-0.039	-1.02311	522.691	-0.90168	523.944	-1.21039
523.48	-1.72063	-0.42546	522.957	-1.52476	524.212	-1.29508			523.48	-1.81875	1.58535	522.957	1.5493	524.212	2.19123	1.59754	2.39502			523.48	-2.08352	3.41345	522.957	2.30561	524.212	3.00027	3.97254	3.81022		523.48	-1.8162	1.23718	2.32757	522.957	0.88518	1.71118	524.212	1.14841	-0.18379	-0.38316		523.48	-1.91741	-0.02883	-1.02461	522.957	-0.90138	524.212	-1.21755
523.744	-1.74544	-0.42801	523.223	-1.48076	524.481	-1.29819			523.744	-1.83163	1.57212	523.223	1.53824	524.481	2.1939	1.59047	2.39112			523.744	-2.08962	3.42391	523.223	2.30499	524.481	3.0054	3.98202	3.81908		523.744	-1.82831	1.25103	2.33536	523.223	0.89529	1.70604	524.481	1.15905	-0.16308	-0.37243		523.744	-1.92516	-0.01457	-1.02389	523.223	-0.89957	524.481	-1.19306
524.008	-1.74964	-0.42139	523.489	-1.4867	524.75	-1.36805			524.008	-1.84512	1.5668	523.489	1.52754	524.75	2.19946	1.58301	2.37949			524.008	-2.09316	3.43492	523.489	2.31976	524.75	3.01458	3.98572	3.82403		524.008	-1.83805	1.27125	2.34764	523.489	0.9166	1.71147	524.75	1.17281	-0.14595	-0.36637		524.008	-1.93729	-0.00328	-1.0231	523.489	-0.87104	524.75	-1.17142
524.272	-1.75362	-0.4035	523.754	-1.46442	525.018	-1.37905			524.272	-1.84349	1.56824	523.754	1.51812	525.018	2.17972	1.57896	2.3819			524.272	-2.12107	3.43798	523.754	2.30241	525.018	3.02546	3.99668	3.839		524.272	-1.85121	1.28433	2.34483	523.754	0.9307	1.7333	525.018	1.19776	-0.13248	-0.34611		524.272	-1.94672	0.01415	-1.01308	523.754	-0.87289	525.018	-1.08636
524.536	-1.76928	-0.43539	524.02	-1.49078	525.287	-1.36677			524.536	-1.86	1.56116	524.02	1.51273	525.287	2.17984	1.57303	2.37604			524.536	-2.127	3.45354	524.02	2.28611	525.287	3.03531	3.99858	3.85122		524.536	-1.87525	1.2957	2.34894	524.02	0.93081	1.72731	525.287	1.2081	-0.11185	-0.33026		524.536	-1.95034	0.0313	-1.00038	524.02	-0.84358	525.287	-1.04064
524.801	-1.77162	-0.47295	524.286	-1.46018	525.555	-1.30867			524.801	-1.86698	1.5697	524.286	1.50088	525.555	2.16799	1.56421	2.37501			524.801	-2.119	3.45588	524.286	2.28693	525.555	3.03883	4.00596	3.8605		524.801	-1.8728	1.31086	2.3572	524.286	0.95843	1.75849	525.555	1.22535	-0.09499	-0.31418		524.801	-1.96042	0.06089	-1.0033	524.286	-0.83042	525.555	-1.04777
525.065	-1.77797	-0.45657	524.552	-1.45837	525.824	-1.25554			525.065	-1.87313	1.5642	524.552	1.50643	525.824	2.16428	1.55791	2.36761			525.065	-2.12511	3.46136	524.552	2.2994	525.824	3.05471	4.01108	3.87226		525.065	-1.88869	1.31406	2.36689	524.552	0.95459	1.76101	525.824	1.2432	-0.08013	-0.30013		525.065	-1.9732	0.08442	-1.00767	524.552	-0.80178	525.824	-1.02412
525.329	-1.79744	-0.4385	524.817	-1.43901	526.092	-1.22407			525.329	-1.88606	1.55829	524.817	1.50969	526.092	2.16167	1.54862	2.36294			525.329	-2.13594	3.4667	524.817	2.29367	526.092	3.06317	4.01863	3.88346		525.329	-1.89531	1.33231	2.36615	524.817	0.9741	1.7728	526.092	1.26256	-0.06414	-0.28514		525.329	-1.98149	0.08864	-1.00098	524.817	-0.79092	526.092	-0.97878
525.593	-1.79746	-0.45342	525.083	-1.49391	526.361	-1.25412			525.593	-1.89526	1.55384	525.083	1.50062	526.361	2.18676	1.54474	2.35456			525.593	-2.14093	3.46958	525.083	2.30076	526.361	3.07022	4.01885	3.89004		525.593	-1.90819	1.34116	2.38074	525.083	1.00084	1.78734	526.361	1.27743	-0.0423	-0.27498		525.593	-1.99141	0.09008	-1.00491	525.083	-0.77588	526.361	-0.96928
525.857	-1.81247	-0.47443	525.349	-1.46969	526.63	-1.25109			525.857	-1.90013	1.53688	525.349	1.48341	526.63	2.17951	1.53519	2.34819			525.857	-2.14918	3.48218	525.349	2.3172	526.63	3.07915	4.03481	3.8892		525.857	-1.92107	1.35627	2.3859	525.349	1.00922	1.8004	526.63	1.29939	-0.02351	-0.26743		525.857	-1.99663	0.10039	-0.99547	525.349	-0.78046	526.63	-0.94599
526.122	-1.8255	-0.47249	525.615	-1.46679	526.898	-1.27409			526.122	-1.91941	1.53897	525.615	1.48263	526.898	2.16268	1.52607	2.34128			526.122	-2.14883	3.48506	525.615	2.32321	526.898	3.08562	4.03534	3.8982		526.122	-1.93028	1.37124	2.38666	525.615	1.02433	1.81422	526.898	1.31743	-0.01095	-0.24833		526.122	-2.0062	0.13831	-0.98538	525.615	-0.74366	526.898	-0.92253
526.386	-1.82686	-0.49552	525.88	-1.47289	527.167	-1.24689			526.386	-1.92303	1.53314	525.88	1.47025	527.167	2.1557	1.52352	2.34008			526.386	-2.17011	3.48895	525.88	2.31262	527.167	3.09116	4.04294	3.91329		526.386	-1.93998	1.38059	2.38574	525.88	1.03848	1.82946	527.167	1.33362	0.01141	-0.2295		526.386	-2.01679	0.15134	-0.98839	525.88	-0.7446	527.167	-0.90664
526.65	-1.83874	-0.47814	526.146	-1.41792	527.435	-1.21753			526.65	-1.93253	1.52388	526.146	1.46554	527.435	2.16798	1.51249	2.33261			526.65	-2.16164	3.48793	526.146	2.30361	527.435	3.09718	4.04566	3.91817		526.65	-1.95494	1.40033	2.39792	526.146	1.04451	1.84972	527.435	1.35225	0.02628	-0.2203		526.65	-2.02618	0.15664	-0.98573	526.146	-0.72598	527.435	-0.90357
526.914	-1.85126	-0.47735	526.412	-1.45706	527.704	-1.235			526.914	-1.92677	1.51695	526.412	1.45439	527.704	2.15484	1.50566	2.32317			526.914	-2.1635	3.49792	526.412	2.30841	527.704	3.10384	4.05094	3.91755		526.914	-1.95749	1.41176	2.38971	526.412	1.08409	1.83799	527.704	1.36482	0.04262	-0.20999		526.914	-2.02647	0.16713	-0.98799	526.412	-0.71358	527.704	-0.8942
527.178	-1.85234	-0.50062	526.678	-1.46687	527.972	-1.24088			527.178	-1.9365	1.51747	526.678	1.46023	527.972	2.14965	1.49717	2.31627			527.178	-2.17066	3.50598	526.678	2.31743	527.972	3.11559	4.05093	3.92103		527.178	-1.96243	1.42446	2.40751	526.678	1.09241	1.85421	527.972	1.38806	0.05912	-0.19718		527.178	-2.03444	0.18819	-0.9744	526.678	-0.71171	527.972	-0.85127
527.443	-1.85525	-0.5177	526.943	-1.46987	528.241	-1.20267			527.443	-1.95459	1.51287	526.943	1.45189	528.241	2.14756	1.49241	2.31222			527.443	-2.18365	3.50537	526.943	2.3113	528.241	3.11519	4.06036	3.92963		527.443	-1.97501	1.43723	2.41944	526.943	1.11174	1.88528	528.241	1.40007	0.07941	-0.1798		527.443	-2.03449	0.20723	-0.96354	526.943	-0.6912	528.241	-0.86814
527.707	-1.8587	-0.54634	527.209	-1.44935	528.51	-1.1656			527.707	-1.95617	1.4972	527.209	1.43313	528.51	2.13408	1.48199	2.3017			527.707	-2.18199	3.50441	527.209	2.31325	528.51	3.1227	4.05839	3.9326		527.707	-1.98524	1.44943	2.4128	527.209	1.12464	1.87794	528.51	1.41615	0.09196	-0.16603		527.707	-2.04938	0.22772	-0.95193	527.209	-0.66383	528.51	-0.86617
527.971	-1.86042	-0.53962	527.475	-1.46295	528.778	-1.16188			527.971	-1.96746	1.50479	527.475	1.44118	528.778	2.14187	1.47384	2.2965			527.971	-2.18932	3.51369	527.475	2.32326	528.778	3.13718	4.06301	3.93727		527.971	-1.98545	1.45762	2.42297	527.475	1.13398	1.86939	528.778	1.43707	0.11331	-0.15539		527.971	-2.06076	0.23761	-0.95485	527.475	-0.65548	528.778	-0.86254
528.235	-1.87536	-0.53545	527.741	-1.45203	529.047	-1.17256			528.235	-1.9815	1.48822	527.741	1.42161	529.047	2.12648	1.46396	2.28526			528.235	-2.19421	3.51605	527.741	2.29383	529.047	3.14706	4.06451	3.94134		528.235	-1.99905	1.46848	2.4071	527.741	1.16111	1.90275	529.047	1.444	0.13214	-0.13904		528.235	-2.05864	0.25622	-0.94746	527.741	-0.64097	529.047	-0.85365
528.499	-1.89488	-0.53162	528.006	-1.47008	529.315	-1.22627			528.499	-1.98509	1.47709	528.006	1.41198	529.315	2.11119	1.45809	2.2777			528.499	-2.20898	3.50469	528.006	2.3048	529.315	3.14845	4.07103	3.95085		528.499	-2.01213	1.47591	2.42371	528.006	1.16616	1.90502	529.315	1.4638	0.14992	-0.12949		528.499	-2.06922	0.25951	-0.95084	528.006	-0.61672	529.315	-0.85574
528.764	-1.89934	-0.55126	528.272	-1.48357	529.584	-1.19416			528.764	-1.98424	1.47169	528.272	1.41185	529.584	2.11995	1.44802	2.27552			528.764	-2.20319	3.51732	528.272	2.31183	529.584	3.15783	4.0707	3.95081		528.764	-2.02616	1.49263	2.43563	528.272	1.19315	1.92462	529.584	1.48591	0.16777	-0.10785		528.764	-2.07665	0.28261	-0.95834	528.272	-0.62451	529.584	-0.87856
529.028	-1.90611	-0.58304	528.538	-1.4931	529.852	-1.16911			529.028	-2.00173	1.46676	528.538	1.39518	529.852	2.10524	1.44011	2.26382			529.028	-2.20877	3.53046	528.538	2.31591	529.852	3.16271	4.07106	3.95173		529.028	-2.03017	1.50415	2.42716	528.538	1.207	1.91573	529.852	1.49865	0.18252	-0.09757		529.028	-2.09236	0.29517	-0.95229	528.538	-0.59432	529.852	-0.86799
529.292	-1.91439	-0.62218	528.804	-1.49355	530.121	-1.1748			529.292	-2.00981	1.45722	528.804	1.38107	530.121	2.10774	1.43196	2.25448			529.292	-2.2181	3.52276	528.804	2.29493	530.121	3.15888	4.06879	3.95779		529.292	-2.03763	1.51929	2.43928	528.804	1.21368	1.93773	530.121	1.52046	0.20007	-0.0854		529.292	-2.09505	0.3216	-0.95382	528.804	-0.59096	530.121	-0.86915
529.556	-1.92071	-0.62538	529.069	-1.50238	530.39	-1.16661			529.556	-2.01996	1.45082	529.069	1.38508	530.39	2.10449	1.41853	2.25204			529.556	-2.22716	3.52571	529.069	2.29974	530.39	3.17244	4.06356	3.95627		529.556	-2.04187	1.51692	2.43821	529.069	1.21292	1.95731	530.39	1.53802	0.21723	-0.06553		529.556	-2.09843	0.33792	-0.93499	529.069	-0.56243	530.39	-0.89123
529.82	-1.93845	-0.60536	529.335	-1.52754	530.658	-1.1689			529.82	-2.02164	1.42594	529.335	1.35958	530.658	2.09473	1.41258	2.24663			529.82	-2.23517	3.51415	529.335	2.30525	530.658	3.17061	4.06957	3.96615		529.82	-2.05126	1.53591	2.44711	529.335	1.21733	1.94416	530.658	1.54937	0.2342	-0.04643		529.82	-2.10555	0.33458	-0.93279	529.335	-0.55519	530.658	-0.92759
530.085	-1.94723	-0.62838	529.601	-1.51582	530.927	-1.21269			530.085	-2.02896	1.41659	529.601	1.347	530.927	2.08034	1.404	2.23468			530.085	-2.2417	3.52067	529.601	2.3228	530.927	3.18023	4.06808	3.95976		530.085	-2.06249	1.5453	2.44953	529.601	1.24002	1.96075	530.927	1.56428	0.25559	-0.04082		530.085	-2.1169	0.35623	-0.9304	529.601	-0.52912	530.927	-0.92945
530.349	-1.96114	-0.65918	529.867	-1.52756	531.195	-1.21985			530.349	-2.04127	1.39708	529.867	1.34453	531.195	2.07384	1.39256	2.22696			530.349	-2.25662	3.52446	529.867	2.30783	531.195	3.17971	4.0698	3.96544		530.349	-2.06868	1.56694	2.44899	529.867	1.27398	1.96718	531.195	1.57877	0.27094	-0.02248		530.349	-2.12845	0.37211	-0.93214	529.867	-0.52407	531.195	-0.93957
530.613	-1.96368	-0.65113	530.132	-1.53012	531.464	-1.15998			530.613	-2.05065	1.38701	530.132	1.33281	531.464	2.06881	1.38126	2.21185			530.613	-2.26792	3.5188	530.132	2.28853	531.464	3.18898	4.06651	3.95491		530.613	-2.07576	1.57715	2.45624	530.132	1.28489	1.95735	531.464	1.58835	0.28777	-0.01697		530.613	-2.13167	0.38445	-0.9229	530.132	-0.51708	531.464	-0.9604
530.877	-1.96172	-0.66821	530.398	-1.53009	531.732	-1.14364			530.877	-2.05079	1.38347	530.398	1.32345	531.732	2.07059	1.37736	2.20692			530.877	-2.26333	3.51322	530.398	2.27144	531.732	3.20144	4.06394	3.95766		530.877	-2.08454	1.57788	2.44697	530.398	1.29712	1.97267	531.732	1.60977	0.30966	0.000169039		530.877	-2.14028	0.40432	-0.91665	530.398	-0.50744	531.732	-0.99322
531.141	-1.97675	-0.66023	530.664	-1.56638	532.001	-1.14694			531.141	-2.06148	1.379	530.664	1.30253	532.001	2.04692	1.3649	2.19647			531.141	-2.27444	3.52223	530.664	2.25884	532.001	3.20333	4.05713	3.95987		531.141	-2.10344	1.59596	2.4574	530.664	1.30349	1.99534	532.001	1.62027	0.32584	0.01609		531.141	-2.14649	0.42452	-0.91321	530.664	-0.46935	532.001	-1.00406
531.406	-1.98026	-0.69028	530.93	-1.58595	532.27	-1.18922			531.406	-2.06675	1.37524	530.93	1.30878	532.27	2.04976	1.3579	2.19383			531.406	-2.28077	3.51939	530.93	2.24738	532.27	3.20794	4.06059	3.9656		531.406	-2.09988	1.60712	2.46733	530.93	1.32465	2.00958	532.27	1.63871	0.34595	0.03668		531.406	-2.14171	0.438	-0.91228	530.93	-0.45883	532.27	-1.02542
531.67	-1.9959	-0.6813	531.195	-1.59015	532.538	-1.12413			531.67	-2.07437	1.36541	531.195	1.29603	532.538	2.0521	1.34706	2.18887			531.67	-2.28707	3.52139	531.195	2.24852	532.538	3.21986	4.05468	3.9693		531.67	-2.09734	1.6147	2.48123	531.195	1.34158	2.00743	532.538	1.65976	0.36057	0.05575		531.67	-2.15296	0.44209	-0.90543	531.195	-0.44803	532.538	-1.0307
531.934	-2.00135	-0.68926	531.461	-1.62257	532.807	-1.17179			531.934	-2.08455	1.358	531.461	1.28203	532.807	2.05136	1.33867	2.1795			531.934	-2.30136	3.51545	531.461	2.24382	532.807	3.21943	4.04957	3.9642		531.934	-2.09917	1.62696	2.47588	531.461	1.34323	2.01225	532.807	1.68217	0.37547	0.07413		531.934	-2.15617	0.47289	-0.89546	531.461	-0.42349	532.807	-1.05073
532.198	-2.00063	-0.70785	531.727	-1.64223	533.075	-1.15364			532.198	-2.09038	1.35601	531.727	1.27806	533.075	2.03929	1.32463	2.17376			532.198	-2.29315	3.52525	531.727	2.25465	533.075	3.22003	4.04573	3.96679		532.198	-2.12048	1.63734	2.47794	531.727	1.37268	2.0235	533.075	1.69807	0.39477	0.09318		532.198	-2.16618	0.49595	-0.87819	531.727	-0.41596	533.075	-1.06195
532.462	-2.00863	-0.69996	531.993	-1.64393	533.344	-1.15664			532.462	-2.08866	1.35153	531.993	1.28084	533.344	2.0243	1.31866	2.16709			532.462	-2.28887	3.52485	531.993	2.24431	533.344	3.23357	4.04264	3.97035		532.462	-2.13211	1.65932	2.48035	531.993	1.3754	2.03385	533.344	1.72423	0.41453	0.113		532.462	-2.16356	0.50791	-0.8824	531.993	-0.40079	533.344	-1.07029
532.727	-2.01242	-0.71692	532.258	-1.61829	533.612	-1.13197			532.727	-2.09165	1.33065	532.258	1.26984	533.612	2.02657	1.30978	2.15563			532.727	-2.29244	3.5278	532.258	2.26217	533.612	3.25232	4.0478	3.96743		532.727	-2.12765	1.66583	2.4884	532.258	1.39513	2.05985	533.612	1.73626	0.43261	0.12192		532.727	-2.17068	0.53506	-0.87386	532.258	-0.39011	533.612	-1.05637
532.991	-2.00953	-0.70753	532.524	-1.60831	533.881	-1.1271			532.991	-2.10216	1.33429	532.524	1.26166	533.881	2.01149	1.29947	2.15177			532.991	-2.30194	3.52458	532.524	2.25679	533.881	3.24891	4.03669	3.96519		532.991	-2.13382	1.67316	2.48071	532.524	1.40032	2.06412	533.881	1.75084	0.44976	0.14026		532.991	-2.16981	0.5542	-0.87167	532.524	-0.37681	533.881	-1.05131
533.255	-2.00618	-0.68618	532.79	-1.63043	534.15	-1.10676			533.255	-2.1095	1.32679	532.79	1.26126	534.15	1.99573	1.29056	2.13356			533.255	-2.29796	3.52437	532.79	2.26799	534.15	3.25966	4.03316	3.96083		533.255	-2.14339	1.6879	2.49652	532.79	1.43558	2.08376	534.15	1.77313	0.4645	0.14532		533.255	-2.17464	0.56717	-0.85453	532.79	-0.3646	534.15	-1.07306
533.519	-2.0201	-0.71227	533.056	-1.64471	534.418	-1.11745			533.519	-2.09928	1.32026	533.056	1.24384	534.418	2.01045	1.27668	2.12891			533.519	-2.31607	3.52542	533.056	2.26562	534.418	3.26622	4.03074	3.95714		533.519	-2.14958	1.69759	2.49308	533.056	1.44714	2.09391	534.418	1.80023	0.48279	0.16498		533.519	-2.18275	0.58473	-0.85237	533.056	-0.32671	534.418	-1.0987
533.783	-2.02104	-0.69871	533.321	-1.63102	534.687	-1.12851			533.783	-2.10637	1.31121	533.321	1.23388	534.687	2.01016	1.26658	2.12589			533.783	-2.31985	3.51239	533.321	2.25554	534.687	3.26801	4.02185	3.96051		533.783	-2.1631	1.70811	2.50981	533.321	1.4827	2.11179	534.687	1.81178	0.49925	0.18836		533.783	-2.18994	0.60891	-0.85582	533.321	-0.31665	534.687	-1.11229
534.048	-2.02438	-0.69647	533.587	-1.60635	534.955	-1.0716			534.048	-2.11028	1.31126	533.587	1.23671	534.955	2.00828	1.25734	2.11769			534.048	-2.31831	3.52127	533.587	2.26776	534.955	3.27337	4.02026	3.96255		534.048	-2.16694	1.725	2.52305	533.587	1.49136	2.11759	534.955	1.83714	0.51624	0.20839		534.048	-2.18844	0.62677	-0.84087	533.587	-0.29694	534.955	-1.06921
534.312	-2.03424	-0.69398	533.853	-1.58428	535.224	-1.0818			534.312	-2.12718	1.30519	533.853	1.23398	535.224	1.98932	1.24648	2.10964			534.312	-2.32462	3.53208	533.853	2.25057	535.224	3.27572	4.01087	3.96004		534.312	-2.17482	1.73698	2.51503	533.853	1.50091	2.13596	535.224	1.85124	0.53535	0.2276		534.312	-2.19486	0.65403	-0.80834	533.853	-0.27498	535.224	-1.05705
534.576	-2.03914	-0.70373	534.119	-1.57441	535.492	-1.09834			534.576	-2.12306	1.29103	534.119	1.23743	535.492	1.99073	1.23783	2.09984			534.576	-2.31844	3.52675	534.119	2.26206	535.492	3.2877	4.00535	3.95426		534.576	-2.16663	1.75259	2.53821	534.119	1.51215	2.14737	535.492	1.8742	0.55439	0.24103		534.576	-2.19099	0.66638	-0.82198	534.119	-0.23785	535.492	-1.04524
534.84	-2.02935	-0.71271	534.384	-1.58406	535.761	-1.10853			534.84	-2.12883	1.29459	534.384	1.21685	535.761	1.99362	1.22546	2.09555			534.84	-2.33074	3.53525	534.384	2.25816	535.761	3.29621	3.99238	3.95048		534.84	-2.17359	1.77009	2.53352	534.384	1.52646	2.16597	535.761	1.8877	0.56754	0.25963		534.84	-2.19833	0.68091	-0.81121	534.384	-0.23121	535.761	-1.03863
535.104	-2.03543	-0.71568	534.65	-1.56286	536.03	-1.07815			535.104	-2.12605	1.28608	534.65	1.21871	536.03	1.98721	1.21617	2.08482			535.104	-2.32982	3.53202	534.65	2.27545	536.03	3.30265	3.9884	3.94756		535.104	-2.18186	1.78515	2.53858	534.65	1.54734	2.17448	536.03	1.90868	0.58712	0.27831		535.104	-2.20298	0.69958	-0.80453	534.65	-0.21119	536.03	-1.02705
535.369	-2.04043	-0.71057	534.916	-1.5637	536.298	-1.08983			535.369	-2.12059	1.28404	534.916	1.2064	536.298	1.97031	1.20672	2.07701			535.369	-2.34014	3.53739	534.916	2.28531	536.298	3.31895	3.97709	3.94178		535.369	-2.17674	1.80072	2.53467	534.916	1.55797	2.1951	536.298	1.92417	0.60439	0.29462		535.369	-2.2089	0.71404	-0.79919	534.916	-0.19634	536.298	-1.03974
535.633	-2.0462	-0.69823	535.182	-1.57868	536.567	-1.07548			535.633	-2.12401	1.29297	535.182	1.21169	536.567	1.97677	1.19236	2.06454			535.633	-2.34885	3.53664	535.182	2.24985	536.567	3.31639	3.97273	3.93686		535.633	-2.18268	1.80649	2.55418	535.182	1.57689	2.21792	536.567	1.94307	0.62498	0.30601		535.633	-2.20915	0.72861	-0.77779	535.182	-0.15687	536.567	-0.99299
535.897	-2.04612	-0.68902	535.447	-1.59619	536.835	-1.05451			535.897	-2.13372	1.27614	535.447	1.19796	536.835	1.9687	1.18375	2.05574			535.897	-2.33849	3.5377	535.447	2.25031	536.835	3.33096	3.96184	3.93666		535.897	-2.18402	1.81819	2.56499	535.447	1.59718	2.21638	536.835	1.95955	0.63751	0.32366		535.897	-2.20644	0.74068	-0.76413	535.447	-0.13626	536.835	-0.99733
536.161	-2.04303	-0.72017	535.713	-1.55553	537.104	-1.02615			536.161	-2.14255	1.26601	535.713	1.18887	537.104	1.96478	1.16938	2.04019			536.161	-2.34527	3.5403	535.713	2.26553	537.104	3.32578	3.95601	3.92154		536.161	-2.19577	1.83205	2.56744	535.713	1.60667	2.2121	537.104	1.98223	0.65537	0.3333		536.161	-2.21558	0.78016	-0.75648	535.713	-0.11285	537.104	-1.02202
536.425	-2.04511	-0.72637	535.979	-1.56434	537.372	-1.03593			536.425	-2.1491	1.26595	535.979	1.19062	537.372	1.95204	1.15866	2.0244			536.425	-2.34453	3.53928	535.979	2.25922	537.372	3.32851	3.94583	3.90389		536.425	-2.20052	1.85374	2.56859	535.979	1.6333	2.22846	537.372	2.00039	0.67631	0.33409		536.425	-2.21254	0.80832	-0.7424	535.979	-0.09232	537.372	-1.01987
536.69	-2.05325	-0.71021	536.245	-1.56279	537.641	-0.99613			536.69	-2.1597	1.25876	536.245	1.1979	537.641	1.94158	1.14965	2.01829			536.69	-2.34266	3.54154	536.245	2.24437	537.641	3.34494	3.93636	3.90127		536.69	-2.19977	1.86748	2.58238	536.245	1.64339	2.2467	537.641	2.01512	0.69475	0.35839		536.69	-2.20929	0.83019	-0.74106	536.245	-0.06756	537.641	-1.02866
536.954	-2.06014	-0.70327	536.51	-1.57575	537.91	-0.99999			536.954	-2.15073	1.25346	536.51	1.18523	537.91	1.95392	1.14005	2.00792			536.954	-2.33725	3.54969	536.51	2.26523	537.91	3.33901	3.92328	3.89715		536.954	-2.20285	1.88667	2.59191	536.51	1.66321	2.26931	537.91	2.0353	0.71232	0.37739		536.954	-2.22243	0.85933	-0.73625	536.51	-0.03481	537.91	-0.9873
537.218	-2.06687	-0.71243	536.776	-1.54427	538.178	-0.99608			537.218	-2.15103	1.24432	536.776	1.17051	538.178	1.94345	1.12528	2.00027			537.218	-2.34304	3.54447	536.776	2.2602	538.178	3.35395	3.90384	3.88689		537.218	-2.20272	1.89195	2.59639	536.776	1.69449	2.26184	538.178	2.04305	0.72684	0.39167		537.218	-2.22145	0.88092	-0.72898	536.776	-0.01562	538.178	-0.97008
537.482	-2.06643	-0.7049	537.042	-1.56741	538.447	-1.00091			537.482	-2.15406	1.23616	537.042	1.16958	538.447	1.93362	1.11207	1.9932			537.482	-2.3519	3.54604	537.042	2.2522	538.447	3.36125	3.89648	3.88411		537.482	-2.20544	1.91127	2.59799	537.042	1.69555	2.2864	538.447	2.06996	0.74668	0.41059		537.482	-2.22378	0.89937	-0.71865	537.042	0.00363	538.447	-0.95193
537.746	-2.06882	-0.72967	537.308	-1.55442	538.715	-0.98465			537.746	-2.1567	1.23384	537.308	1.15957	538.715	1.92157	1.10316	1.97813			537.746	-2.34904	3.54861	537.308	2.2344	538.715	3.35918	3.88309	3.8692		537.746	-2.21542	1.92057	2.60751	537.308	1.70878	2.28078	538.715	2.0779	0.76457	0.42104		537.746	-2.23066	0.91762	-0.70511	537.308	-0.000179691	538.715	-0.95616
538.011	-2.06945	-0.69956	537.573	-1.59046	538.984	-0.96075			538.011	-2.1631	1.2207	537.573	1.14936	538.984	1.90145	1.09275	1.95987			538.011	-2.34715	3.54231	537.573	2.24942	538.984	3.35282	3.86948	3.85083		538.011	-2.21575	1.93475	2.59879	537.573	1.73547	2.30413	538.984	2.09746	0.78429	0.42808		538.011	-2.23519	0.93123	-0.69961	537.573	0.04932	538.984	-0.9692
538.275	-2.078	-0.71636	537.839	-1.58426	539.252	-0.96889			538.275	-2.16335	1.2158	537.839	1.14949	539.252	1.89342	1.08014	1.95335			538.275	-2.3463	3.5473	537.839	2.26837	539.252	3.36203	3.85924	3.84505		538.275	-2.22059	1.95305	2.61306	537.839	1.74459	2.31329	539.252	2.10865	0.80515	0.44291		538.275	-2.2397	0.96143	-0.68493	537.839	0.05629	539.252	-0.94706
538.539	-2.08015	-0.70387	538.105	-1.56686	539.521	-0.94879			538.539	-2.17831	1.21531	538.105	1.14062	539.521	1.90587	1.06872	1.94215			538.539	-2.35517	3.54355	538.105	2.2536	539.521	3.3671	3.84335	3.83643		538.539	-2.21993	1.96617	2.6203	538.105	1.763	2.33053	539.521	2.13162	0.81903	0.45777		538.539	-2.24476	0.97394	-0.67074	538.105	0.08986	539.521	-0.9103
538.803	-2.08495	-0.69013	538.371	-1.55696	539.79	-0.97484			538.803	-2.17177	1.20345	538.371	1.14116	539.79	1.89756	1.05429	1.93176			538.803	-2.35807	3.54457	538.371	2.21368	539.79	3.37405	3.83166	3.82496		538.803	-2.22481	1.97658	2.61943	538.371	1.77972	2.34909	539.79	2.14648	0.83805	0.46904		538.803	-2.24038	0.98897	-0.65173	538.371	0.09615	539.79	-0.93296
539.067	-2.08933	-0.72915	538.636	-1.50517	540.058	-0.94868			539.067	-2.17392	1.20074	538.636	1.13509	540.058	1.89396	1.04634	1.91658			539.067	-2.35734	3.5456	538.636	2.20694	540.058	3.3846	3.8127	3.8093		539.067	-2.23163	1.99074	2.63137	538.636	1.78925	2.33369	540.058	2.16536	0.857	0.48043		539.067	-2.24142	1.02221	-0.64417	538.636	0.14411	540.058	-0.94078
539.332	-2.09314	-0.71812	538.902	-1.5087	540.327	-0.91925			539.332	-2.17524	1.18489	538.902	1.11606	540.327	1.87707	1.03202	1.90695			539.332	-2.35043	3.5471	538.902	2.19943	540.327	3.38627	3.80127	3.8013		539.332	-2.23279	2.00111	2.63767	538.902	1.80975	2.35145	540.327	2.17569	0.87633	0.49472		539.332	-2.24151	1.03475	-0.6368	538.902	0.17104	540.327	-0.89029
539.596	-2.0962	-0.72649	539.168	-1.5132	540.595	-0.904			539.596	-2.17638	1.18212	539.168	1.11962	540.595	1.87735	1.01992	1.8926			539.596	-2.35091	3.54311	539.168	2.18683	540.595	3.38663	3.78547	3.78622		539.596	-2.24001	2.02612	2.64709	539.168	1.81876	2.35659	540.595	2.18874	0.89107	0.50905		539.596	-2.24705	1.05026	-0.63319	539.168	0.19138	540.595	-0.87593
539.86	-2.10319	-0.69781	539.434	-1.53239	540.864	-0.88072			539.86	-2.17205	1.18663	539.434	1.12223	540.864	1.87917	1.01075	1.88402			539.86	-2.35103	3.54374	539.434	2.22456	540.864	3.3896	3.76699	3.77099		539.86	-2.23962	2.0356	2.65349	539.434	1.83094	2.36876	540.864	2.2056	0.91374	0.52068		539.86	-2.25169	1.08007	-0.63198	539.434	0.21832	540.864	-0.85794
540.124	-2.09728	-0.7175	539.699	-1.50354	541.132	-0.89377			540.124	-2.18548	1.18645	539.699	1.10479	541.132	1.85139	0.99946	1.87206			540.124	-2.35913	3.5354	539.699	2.20802	541.132	3.39283	3.75046	3.76228		540.124	-2.24069	2.05168	2.66239	539.699	1.85105	2.36761	541.132	2.2181	0.93061	0.53862		540.124	-2.25124	1.1082	-0.60788	539.699	0.23259	541.132	-0.86876
540.388	-2.10036	-0.71029	539.965	-1.49553	541.401	-0.88954			540.388	-2.18816	1.16876	539.965	1.09334	541.401	1.85027	0.98594	1.86255			540.388	-2.3443	3.54992	539.965	2.20258	541.401	3.40416	3.73857	3.75493		540.388	-2.25122	2.06337	2.65403	539.965	1.88629	2.39347	541.401	2.22957	0.94986	0.56131		540.388	-2.24928	1.1164	-0.6073	539.965	0.25647	541.401	-0.80497
540.653	-2.10254	-0.70993	540.231	-1.46548	541.67	-0.90472			540.653	-2.19338	1.15788	540.231	1.09726	541.67	1.84554	0.97369	1.85694			540.653	-2.34832	3.54413	540.231	2.17454	541.67	3.40726	3.71996	3.7437		540.653	-2.25704	2.08385	2.6655	540.231	1.87537	2.39012	541.67	2.24332	0.97051	0.57428		540.653	-2.25194	1.14233	-0.60539	540.231	0.28529	541.67	-0.79649
540.917	-2.10905	-0.71982	540.497	-1.50781	541.938	-0.85052			540.917	-2.19246	1.14652	540.497	1.0826	541.938	1.82392	0.96093	1.84309			540.917	-2.359	3.53529	540.497	2.19249	541.938	3.41296	3.69877	3.73013		540.917	-2.25493	2.08833	2.66757	540.497	1.90104	2.39967	541.938	2.266	0.98209	0.58427		540.917	-2.26067	1.16396	-0.5789	540.497	0.3021	541.938	-0.78446
541.181	-2.11225	-0.73263	540.762	-1.47905	542.207	-0.84225			541.181	-2.18652	1.14409	540.762	1.08171	542.207	1.81904	0.94768	1.83045			541.181	-2.36319	3.53067	540.762	2.20742	542.207	3.40792	3.68059	3.71027		541.181	-2.25023	2.09973	2.66715	540.762	1.93015	2.42042	542.207	2.2756	1.00482	0.59828		541.181	-2.2562	1.18475	-0.55991	540.762	0.33851	542.207	-0.77568
541.445	-2.10623	-0.7113	541.028	-1.45143	542.475	-0.82597			541.445	-2.18561	1.14186	541.028	1.07246	542.475	1.81255	0.93684	1.8169			541.445	-2.35465	3.52571	541.028	2.19597	542.475	3.41442	3.66495	3.697		541.445	-2.2576	2.11257	2.68726	541.028	1.9316	2.43565	542.475	2.29438	1.02063	0.61059		541.445	-2.25959	1.19321	-0.54844	541.028	0.36425	542.475	-0.75009
541.709	-2.11574	-0.72757	541.294	-1.44242	542.744	-0.82355			541.709	-2.19828	1.13226	541.294	1.06728	542.744	1.78062	0.92202	1.80354			541.709	-2.36256	3.52729	541.294	2.19446	542.744	3.41522	3.64486	3.67934		541.709	-2.2731	2.12506	2.68451	541.294	1.95169	2.4405	542.744	2.30297	1.04114	0.62555		541.709	-2.26391	1.22994	-0.55393	541.294	0.38912	542.744	-0.71636
541.974	-2.11684	-0.72418	541.56	-1.46494	543.012	-0.85166			541.974	-2.2036	1.11341	541.56	1.05377	543.012	1.78546	0.90984	1.7927			541.974	-2.35967	3.5184	541.56	2.18277	543.012	3.42212	3.6245	3.66684		541.974	-2.26711	2.14454	2.68199	541.56	1.96148	2.46092	543.012	2.31461	1.05377	0.64414		541.974	-2.27058	1.2408	-0.54069	541.56	0.41286	543.012	-0.72786
542.238	-2.11519	-0.72834	541.825	-1.46692	543.281	-0.84522			542.238	-2.19695	1.11323	541.825	1.04753	543.281	1.78683	0.89969	1.77813			542.238	-2.34292	3.51313	541.825	2.17953	543.281	3.41618	3.60655	3.6422		542.238	-2.28284	2.14788	2.67852	541.825	1.97652	2.47177	543.281	2.32694	1.07972	0.65004		542.238	-2.26549	1.27445	-0.53412	541.825	0.43273	543.281	-0.6945
542.502	-2.11672	-0.73156	542.091	-1.42453	543.55	-0.81306			542.502	-2.20516	1.10439	542.091	1.03154	543.55	1.77709	0.88519	1.76502			542.502	-2.35736	3.50969	542.091	2.16397	543.55	3.43195	3.58445	3.6294		542.502	-2.28181	2.15928	2.6931	542.091	1.99341	2.4612	543.55	2.34233	1.09295	0.66337		542.502	-2.27356	1.28341	-0.52728	542.091	0.46029	543.55	-0.66741
542.766	-2.12565	-0.7609	542.357	-1.41451	543.818	-0.82345			542.766	-2.19834	1.09332	542.357	1.03857	543.818	1.76199	0.86874	1.7565			542.766	-2.35935	3.50058	542.357	2.16507	543.818	3.43063	3.55872	3.60861		542.766	-2.28216	2.1771	2.6995	542.357	2.00447	2.47678	543.818	2.35136	1.10757	0.67912		542.766	-2.27599	1.31313	-0.51101	542.357	0.48118	543.818	-0.66706
543.03	-2.1264	-0.78439	542.623	-1.4207	544.087	-0.80043			543.03	-2.20975	1.08005	542.623	1.02311	544.087	1.74658	0.85685	1.73654			543.03	-2.36933	3.4909	542.623	2.17992	544.087	3.42754	3.54008	3.59041		543.03	-2.29286	2.18926	2.6956	542.623	2.02322	2.47685	544.087	2.3629	1.12626	0.69303		543.03	-2.27143	1.32964	-0.50768	542.623	0.51447	544.087	-0.5948
543.295	-2.13139	-0.79304	542.888	-1.43787	544.355	-0.81433			543.295	-2.20382	1.05687	542.888	1.01465	544.355	1.73333	0.84482	1.72534			543.295	-2.37204	3.48019	542.888	2.17355	544.355	3.42068	3.51366	3.5687		543.295	-2.29094	2.1962	2.69201	542.888	2.02518	2.48738	544.355	2.37123	1.14305	0.70441		543.295	-2.27643	1.36784	-0.49185	542.888	0.53049	544.355	-0.57217
543.559	-2.12896	-0.77392	543.154	-1.45612	544.624	-0.82529			543.559	-2.21138	1.05207	543.154	1.00014	544.624	1.71807	0.83	1.71213			543.559	-2.3814	3.46725	543.154	2.14922	544.624	3.42039	3.49625	3.55011		543.559	-2.29458	2.20214	2.69801	543.154	2.04591	2.50472	544.624	2.38388	1.16298	0.71496		543.559	-2.28105	1.38039	-0.4839	543.154	0.54431	544.624	-0.53111
543.823	-2.13546	-0.77097	543.42	-1.46042	544.892	-0.84838			543.823	-2.21729	1.04907	543.42	0.99119	544.892	1.71689	0.81462	1.69695			543.823	-2.37596	3.46562	543.42	2.12069	544.892	3.4218	3.46838	3.53045		543.823	-2.29022	2.2102	2.69932	543.42	2.0621	2.50391	544.892	2.39515	1.18001	0.72974		543.823	-2.28674	1.37946	-0.46558	543.42	0.60311	544.892	-0.50855
544.087	-2.14113	-0.80557	543.686	-1.46748	545.161	-0.8155			544.087	-2.22537	1.01727	543.686	0.97528	545.161	1.69567	0.80287	1.68385			544.087	-2.38035	3.45141	543.686	2.10555	545.161	3.42127	3.44531	3.50672		544.087	-2.29977	2.21981	2.69954	543.686	2.0737	2.51167	545.161	2.3996	1.19725	0.74362		544.087	-2.28636	1.41538	-0.46598	543.686	0.59489	545.161	-0.48301
544.351	-2.14288	-0.82279	543.951	-1.46404	545.43	-0.82248			544.351	-2.21683	1.01551	543.951	0.95875	545.43	1.66702	0.78988	1.6728			544.351	-2.38827	3.43364	543.951	2.08239	545.43	3.41894	3.41844	3.49264		544.351	-2.30744	2.23119	2.70351	543.951	2.09623	2.51997	545.43	2.41443	1.21841	0.76168		544.351	-2.29447	1.42675	-0.45946	543.951	0.62836	545.43	-0.46867
544.616	-2.14785	-0.80924	544.217	-1.47101	545.698	-0.83733			544.616	-2.22516	1.00054	544.217	0.94073	545.698	1.65512	0.77668	1.65834			544.616	-2.3837	3.43799	544.217	2.07501	545.698	3.41688	3.39643	3.46544		544.616	-2.3086	2.25293	2.69304	544.217	2.10659	2.51999	545.698	2.42921	1.23619	0.76873		544.616	-2.28869	1.44259	-0.44797	544.217	0.64323	545.698	-0.39049
544.88	-2.1534	-0.84594	544.483	-1.49046	545.967	-0.8856			544.88	-2.23475	0.99162	544.483	0.93231	545.967	1.65163	0.76103	1.63659			544.88	-2.39076	3.42722	544.483	2.08372	545.967	3.41813	3.37015	3.43445		544.88	-2.31515	2.25487	2.69061	544.483	2.12731	2.52188	545.967	2.43029	1.25705	0.77372		544.88	-2.30118	1.46092	-0.43697	544.483	0.67105	545.967	-0.35934
545.144	-2.14609	-0.8489	544.749	-1.52489	546.235	-0.89566			545.144	-2.24774	0.97134	544.749	0.93038	546.235	1.62607	0.74685	1.62974			545.144	-2.40269	3.41867	544.749	2.07743	546.235	3.41161	3.34512	3.4228		545.144	-2.32228	2.26913	2.69854	544.749	2.13034	2.52935	546.235	2.43271	1.26975	0.79917		545.144	-2.30471	1.48853	-0.42065	544.749	0.70638	546.235	-0.33873
545.408	-2.16432	-0.86981	545.014	-1.53202	546.504	-0.86987			545.408	-2.24867	0.95794	545.014	0.90991	546.504	1.60889	0.73137	1.62184			545.408	-2.41637	3.3959	545.014	2.05118	546.504	3.4072	3.3126	3.40531		545.408	-2.33324	2.26873	2.69014	545.014	2.1418	2.53145	546.504	2.44685	1.28669	0.81906		545.408	-2.31161	1.51159	-0.41766	545.014	0.71795	546.504	-0.33545
545.672	-2.17504	-0.87761	545.28	-1.53075	546.772	-0.91951			545.672	-2.25043	0.94557	545.28	0.90819	546.772	1.59576	0.71886	1.60956			545.672	-2.40993	3.38465	545.28	2.04063	546.772	3.40493	3.28939	3.38944		545.672	-2.33033	2.29912	2.69816	545.28	2.14402	2.53469	546.772	2.4526	1.30766	0.83747		545.672	-2.31266	1.51598	-0.41651	545.28	0.73834	546.772	-0.312
545.937	-2.18035	-0.87432	545.546	-1.51926	547.041	-0.91857			545.937	-2.24967	0.93023	545.546	0.88118	547.041	1.58732	0.70771	1.59362			545.937	-2.4145	3.36645	545.546	2.00225	547.041	3.40844	3.2601	3.35963		545.937	-2.32628	2.29204	2.68893	545.546	2.15056	2.54053	547.041	2.45648	1.32274	0.84465		545.937	-2.31369	1.54622	-0.39468	545.546	0.75001	547.041	-0.26425
546.201	-2.18114	-0.91182	545.812	-1.53836	547.309	-0.9432			546.201	-2.25947	0.91804	545.812	0.87263	547.309	1.57386	0.68931	1.57933			546.201	-2.3975	3.3534	545.812	2.01758	547.309	3.39819	3.22803	3.33599		546.201	-2.33477	2.30209	2.68841	545.812	2.16413	2.52984	547.309	2.46284	1.34376	0.85933		546.201	-2.31062	1.55774	-0.40132	545.812	0.77008	547.309	-0.24572
546.465	-2.18555	-0.9392	546.077	-1.60218	547.578	-0.91373			546.465	-2.25792	0.90622	546.077	0.8579	547.578	1.56156	0.67737	1.56399			546.465	-2.40688	3.34312	546.077	2.0211	547.578	3.40424	3.19855	3.30289		546.465	-2.33868	2.31175	2.69113	546.077	2.18006	2.53796	547.578	2.47271	1.36176	0.86634		546.465	-2.32192	1.58367	-0.38745	546.077	0.8098	547.578	-0.22313
546.729	-2.19192	-0.9492	546.343	-1.62572	547.847	-0.92383			546.729	-2.25681	0.89709	546.343	0.84205	547.847	1.53439	0.66223	1.54658			546.729	-2.41726	3.3369	546.343	1.98089	547.847	3.39569	3.1703	3.28065		546.729	-2.35217	2.32108	2.69278	546.343	2.22012	2.54422	547.847	2.48596	1.37472	0.87817		546.729	-2.31962	1.61623	-0.37042	546.343	0.82868	547.847	-0.21505
546.993	-2.17993	-0.93362	546.609	-1.59329	548.115	-0.90489			546.993	-2.26192	0.87441	546.609	0.84248	548.115	1.51481	0.64652	1.53225			546.993	-2.43508	3.3187	546.609	1.97806	548.115	3.39186	3.14356	3.25923		546.993	-2.34347	2.3316	2.69345	546.609	2.21532	2.54071	548.115	2.48481	1.39168	0.89699		546.993	-2.32378	1.62165	-0.36244	546.609	0.85544	548.115	-0.18498
547.258	-2.18792	-0.99401	546.875	-1.57339	548.384	-0.93059			547.258	-2.269	0.86368	546.875	0.82882	548.384	1.51724	0.63298	1.51176			547.258	-2.42733	3.29493	546.875	1.97252	548.384	3.39035	3.11107	3.2264		547.258	-2.34823	2.34234	2.69176	546.875	2.21095	2.54492	548.384	2.49466	1.41186	0.90091		547.258	-2.3337	1.63977	-0.34872	546.875	0.88496	548.384	-0.15209
547.522	-2.19346	-0.98164	547.14	-1.58836	548.652	-0.92507			547.522	-2.27376	0.83921	547.14	0.81689	548.652	1.50058	0.61802	1.50405			547.522	-2.42118	3.2983	547.14	1.96002	548.652	3.38267	3.08034	3.20863		547.522	-2.34633	2.35462	2.69702	547.14	2.2378	2.56962	548.652	2.50797	1.43198	0.92069		547.522	-2.3266	1.65939	-0.34341	547.14	0.87524	548.652	-0.08913
547.786	-2.2016	-0.96051	547.406	-1.61585	548.921	-0.90568			547.786	-2.26421	0.83499	547.406	0.80877	548.921	1.48446	0.60471	1.49036			547.786	-2.42582	3.27317	547.406	1.93534	548.921	3.38598	3.05179	3.18269		547.786	-2.34657	2.36295	2.69264	547.406	2.23354	2.54267	548.921	2.51748	1.44954	0.93499		547.786	-2.33372	1.68126	-0.33276	547.406	0.91864	548.921	-0.08523
548.05	-2.19859	-0.98447	547.672	-1.62596	549.189	-0.88593			548.05	-2.26735	0.8252	547.672	0.79588	549.189	1.47851	0.58955	1.47513			548.05	-2.41338	3.26835	547.672	1.93406	549.189	3.38318	3.01593	3.15469		548.05	-2.35276	2.37425	2.6917	547.672	2.23493	2.54012	549.189	2.52314	1.46816	0.94692		548.05	-2.33701	1.70591	-0.31199	547.672	0.95766	549.189	-0.0538
548.314	-2.20884	-0.99586	547.938	-1.64498	549.458	-0.89736			548.314	-2.27096	0.81762	547.938	0.79118	549.458	1.46739	0.57691	1.45875			548.314	-2.4122	3.25259	547.938	1.9428	549.458	3.37875	2.98757	3.12404		548.314	-2.35924	2.37824	2.69155	547.938	2.26117	2.54716	549.458	2.5339	1.48582	0.95428		548.314	-2.3377	1.74055	-0.29094	547.938	0.99238	549.458	-0.03944
548.579	-2.20218	-1.0068	548.203	-1.66609	549.727	-0.88312			548.579	-2.27442	0.80644	548.203	0.7782	549.727	1.45172	0.56207	1.4434			548.579	-2.42879	3.23604	548.203	1.93618	549.727	3.38627	2.95584	3.10198		548.579	-2.36065	2.39238	2.68735	548.203	2.28163	2.55169	549.727	2.53582	1.50227	0.97091		548.579	-2.33379	1.74771	-0.27997	548.203	1.00992	549.727	-0.0115
548.843	-2.20345	-1.02132	548.469	-1.64749	549.995	-0.91441			548.843	-2.28455	0.79834	548.469	0.77256	549.995	1.45777	0.54575	1.43007			548.843	-2.42516	3.21988	548.469	1.93121	549.995	3.39588	2.92687	3.08377		548.843	-2.35917	2.41527	2.69272	548.469	2.27891	2.57695	549.995	2.54864	1.52583	0.99045		548.843	-2.3339	1.77573	-0.26869	548.469	1.02286	549.995	0.01842
549.107	-2.19946	-1.0357	548.735	-1.64443	550.264	-0.85655			549.107	-2.28396	0.78781	548.735	0.75248	550.264	1.43839	0.53371	1.41297			549.107	-2.43056	3.22191	548.735	1.91968	550.264	3.38973	2.89223	3.04956		549.107	-2.36877	2.42208	2.69922	548.735	2.29373	2.57113	550.264	2.55964	1.54378	1.00048		549.107	-2.33838	1.81337	-0.25165	548.735	1.05361	550.264	0.0122
549.371	-2.19746	-1.04395	549.001	-1.61102	550.532	-0.85645			549.371	-2.28072	0.77749	549.001	0.74246	550.532	1.42366	0.51574	1.40062			549.371	-2.42872	3.21283	549.001	1.9034	550.532	3.39683	2.85963	3.0239		549.371	-2.36924	2.43021	2.6898	549.001	2.31477	2.59135	550.532	2.57184	1.55651	1.01258		549.371	-2.34352	1.83258	-0.24766	549.001	1.0766	550.532	0.07186
549.635	-2.1904	-1.05242	549.266	-1.61623	550.801	-0.8277			549.635	-2.28016	0.77376	549.266	0.75073	550.801	1.40327	0.5022	1.38705			549.635	-2.44018	3.19318	549.266	1.87769	550.801	3.38297	2.8208	3.00111		549.635	-2.36705	2.43896	2.69018	549.266	2.33101	2.60523	550.801	2.57413	1.57286	1.03078		549.635	-2.33893	1.8375	-0.23042	549.266	1.09467	550.801	0.06674
549.9	-2.19613	-1.04479	549.532	-1.64279	551.069	-0.87084			549.9	-2.28021	0.74827	549.532	0.73183	551.069	1.4009	0.4884	1.37483			549.9	-2.42011	3.1803	549.532	1.8535	551.069	3.37832	2.78845	2.97275		549.9	-2.36382	2.45338	2.70102	549.532	2.32755	2.59811	551.069	2.59104	1.59455	1.04972		549.9	-2.33799	1.86321	-0.22562	549.532	1.14054	551.069	0.07982
550.164	-2.19942	-1.04706	549.798	-1.60002	551.338	-0.83417			550.164	-2.27501	0.74583	549.798	0.72762	551.338	1.37094	0.47385	1.35707			550.164	-2.42624	3.16862	549.798	1.86889	551.338	3.37178	2.75244	2.93998		550.164	-2.3632	2.45854	2.69408	549.798	2.35753	2.60041	551.338	2.59673	1.61035	1.0537		550.164	-2.34843	1.87492	-0.2174	549.798	1.15804	551.338	0.08825
550.428	-2.20463	-1.01034	550.064	-1.57487	551.607	-0.7897			550.428	-2.2804	0.73773	550.064	0.70942	551.607	1.36384	0.45997	1.33448			550.428	-2.41592	3.15556	550.064	1.84629	551.607	3.37816	2.72098	2.90979		550.428	-2.36679	2.47804	2.70237	550.064	2.36064	2.60121	551.607	2.61263	1.62961	1.06388		550.428	-2.34526	1.9205	-0.19019	550.064	1.19045	551.607	0.08751
550.692	-2.20836	-1.02322	550.329	-1.57287	551.875	-0.7651			550.692	-2.27664	0.73529	550.329	0.71349	551.875	1.35068	0.44655	1.3236			550.692	-2.42154	3.13613	550.329	1.83697	551.875	3.37567	2.68407	2.8843		550.692	-2.36295	2.49715	2.70138	550.329	2.37184	2.61815	551.875	2.62379	1.64402	1.0816		550.692	-2.34718	1.94806	-0.16855	550.329	1.22978	551.875	0.12464
550.956	-2.19457	-1.03685	550.595	-1.60156	552.144	-0.77964			550.956	-2.27278	0.72455	550.595	0.71122	552.144	1.36224	0.42769	1.30596			550.956	-2.41971	3.12709	550.595	1.82461	552.144	3.3712	2.64819	2.84893		550.956	-2.3706	2.49171	2.70187	550.595	2.35971	2.60876	552.144	2.63099	1.66366	1.0924		550.956	-2.34446	1.93672	-0.16405	550.595	1.23878	552.144	0.14164
551.221	-2.20788	-1.05526	550.861	-1.56762	552.412	-0.77964			551.221	-2.28447	0.71206	550.861	0.6925	552.412	1.34198	0.41237	1.29041			551.221	-2.42356	3.12366	550.861	1.80798	552.412	3.36949	2.61379	2.82568		551.221	-2.37365	2.50623	2.69905	550.861	2.38663	2.61702	552.412	2.64082	1.68109	1.10789		551.221	-2.33792	1.98342	-0.14802	550.861	1.26719	552.412	0.15678
551.485	-2.20045	-1.05569	551.127	-1.54559	552.681	-0.78277			551.485	-2.28559	0.70328	551.127	0.69062	552.681	1.32728	0.39848	1.27537			551.485	-2.40836	3.11285	551.127	1.79631	552.681	3.36375	2.57827	2.79389		551.485	-2.38584	2.52042	2.69792	551.127	2.39301	2.63377	552.681	2.65205	1.70256	1.12084		551.485	-2.34215	2.00096	-0.14729	551.127	1.28748	552.681	0.14024
551.749	-2.20254	-1.05807	551.392	-1.53931	552.949	-0.77702			551.749	-2.27753	0.68995	551.392	0.67537	552.949	1.31892	0.38469	1.26196			551.749	-2.41193	3.09302	551.392	1.80478	552.949	3.36271	2.54072	2.76631		551.749	-2.37834	2.52944	2.7094	551.392	2.42445	2.62967	552.949	2.65836	1.71709	1.1319		551.749	-2.33892	2.02601	-0.12532	551.392	1.33305	552.949	0.12664
552.013	-2.20479	-1.05162	551.658	-1.5481	553.218	-0.79306			552.013	-2.277	0.67553	551.658	0.6594	553.218	1.30221	0.37131	1.24377			552.013	-2.40743	3.07711	551.658	1.79398	553.218	3.37098	2.50428	2.73093		552.013	-2.37635	2.53493	2.68766	551.658	2.45632	2.65019	553.218	2.67589	1.73717	1.14893		552.013	-2.34177	2.03326	-0.11491	551.658	1.34819	553.218	0.16599
552.277	-2.18616	-1.05561	551.924	-1.54597	553.487	-0.793			552.277	-2.2774	0.67457	551.924	0.65729	553.487	1.29168	0.35449	1.22415			552.277	-2.41283	3.06428	551.924	1.81872	553.487	3.35228	2.46404	2.69481		552.277	-2.37772	2.55467	2.68927	551.924	2.44643	2.65436	553.487	2.68354	1.75527	1.15101		552.277	-2.34635	2.05141	-0.09641	551.924	1.38665	553.487	0.16145
552.542	-2.19512	-1.07354	552.19	-1.55879	553.755	-0.76167			552.542	-2.27332	0.66035	552.19	0.63835	553.755	1.2843	0.34047	1.20665			552.542	-2.41865	3.05597	552.19	1.77139	553.755	3.35685	2.4289	2.66494		552.542	-2.37874	2.55802	2.69376	552.19	2.45708	2.62399	553.755	2.69378	1.7753	1.16342		552.542	-2.34198	2.06695	-0.08612	552.19	1.40283	553.755	0.17094
552.806	-2.19763	-1.09254	552.455	-1.53873	554.024	-0.6927			552.806	-2.27295	0.64624	552.455	0.63497	554.024	1.27646	0.32586	1.19167			552.806	-2.41342	3.03925	552.455	1.74241	554.024	3.34846	2.38846	2.63784		552.806	-2.37444	2.56417	2.68381	552.455	2.46183	2.64772	554.024	2.69556	1.79411	1.1808		552.806	-2.34578	2.09274	-0.06792	552.455	1.45393	554.024	0.14259
553.07	-2.19434	-1.07426	552.721	-1.52178	554.292	-0.68261			553.07	-2.27789	0.63843	552.721	0.63144	554.292	1.2548	0.31094	1.17676			553.07	-2.40948	3.02522	552.721	1.72603	554.292	3.33891	2.35373	2.60516		553.07	-2.38842	2.57364	2.68309	552.721	2.47324	2.6508	554.292	2.71117	1.81076	1.19118		553.07	-2.35002	2.12786	-0.05924	552.721	1.47358	554.292	0.16481
553.334	-2.20033	-1.08174	552.987	-1.54305	554.561	-0.7179			553.334	-2.28293	0.6147	552.987	0.61512	554.561	1.24268	0.29443	1.15666			553.334	-2.40564	3.00417	552.987	1.7336	554.561	3.33716	2.31178	2.56908		553.334	-2.38058	2.58415	2.67986	552.987	2.48041	2.65173	554.561	2.71876	1.82783	1.19719		553.334	-2.35479	2.16086	-0.04765	552.987	1.49643	554.561	0.17134
553.598	-2.20571	-1.08533	553.253	-1.56929	554.829	-0.69384			553.598	-2.29088	0.60711	553.253	0.58941	554.829	1.22829	0.27673	1.14443			553.598	-2.39136	2.98635	553.253	1.70973	554.829	3.33	2.27216	2.54414		553.598	-2.38204	2.60094	2.67905	553.253	2.47763	2.66525	554.829	2.7211	1.84927	1.21984		553.598	-2.3503	2.16256	-0.02922	553.253	1.51672	554.829	0.12621
553.863	-2.20006	-1.12438	553.518	-1.57932	555.098	-0.70197			553.863	-2.29339	0.58239	553.518	0.57599	555.098	1.21644	0.2631	1.12268			553.863	-2.39367	2.96933	553.518	1.70054	555.098	3.33298	2.23453	2.50282		553.863	-2.38949	2.61092	2.67578	553.518	2.50945	2.66839	555.098	2.72587	1.86672	1.22138		553.863	-2.35102	2.17657	-0.0093	553.518	1.54634	555.098	0.14063
554.127	-2.19944	-1.16401	553.784	-1.53332	555.367	-0.68748			554.127	-2.2938	0.57556	553.784	0.55564	555.367	1.20161	0.24671	1.10257			554.127	-2.40044	2.95614	553.784	1.70621	555.367	3.32377	2.19188	2.47101		554.127	-2.39512	2.6098	2.67306	553.784	2.50129	2.62486	555.367	2.73742	1.88643	1.23328		554.127	-2.34609	2.1833	-0.0021	553.784	1.57057	555.367	0.14872
554.391	-2.20642	-1.16284	554.05	-1.5683	555.635	-0.65851			554.391	-2.27967	0.57344	554.05	0.54942	555.635	1.1731	0.23017	1.08991			554.391	-2.40498	2.94203	554.05	1.66862	555.635	3.32008	2.15472	2.4376		554.391	-2.38083	2.62581	2.66535	554.05	2.51467	2.62742	555.635	2.74518	1.90285	1.2498		554.391	-2.3497	2.2052	0.00487	554.05	1.61188	555.635	0.17979
554.655	-2.20846	-1.14998	554.316	-1.55231	555.904	-0.64301			554.655	-2.27665	0.54542	554.316	0.5424	555.904	1.16208	0.21403	1.06667			554.655	-2.40289	2.92109	554.316	1.64941	555.904	3.30807	2.11182	2.39954		554.655	-2.38156	2.62397	2.66618	554.316	2.52654	2.63892	555.904	2.75894	1.92521	1.25375		554.655	-2.35149	2.22654	0.02036	554.316	1.61843	555.904	0.21205
554.919	-2.20308	-1.16612	554.581	-1.55683	556.172	-0.68667			554.919	-2.27022	0.54256	554.581	0.52788	556.172	1.14715	0.19796	1.0449			554.919	-2.39488	2.90267	554.581	1.64405	556.172	3.30277	2.06902	2.3549		554.919	-2.3922	2.62541	2.66769	554.581	2.53757	2.62297	556.172	2.75723	1.94059	1.26627		554.919	-2.35486	2.25088	0.04062	554.581	1.63645	556.172	0.19601
555.184	-2.20514	-1.17567	554.847	-1.61939	556.441	-0.64236			555.184	-2.27903	0.52013	554.847	0.50422	556.441	1.14814	0.18197	1.02888			555.184	-2.38789	2.88285	554.847	1.62805	556.441	3.29882	2.02953	2.32903		555.184	-2.40056	2.65673	2.67128	554.847	2.56333	2.62964	556.441	2.76952	1.95779	1.27915		555.184	-2.34958	2.25326	0.05002	554.847	1.67128	556.441	0.15168
555.448	-2.20093	-1.15085	555.113	-1.61268	556.709	-0.59003			555.448	-2.29375	0.51236	555.113	0.4976	556.709	1.12868	0.16644	1.01246			555.448	-2.38999	2.86476	555.113	1.59912	556.709	3.29594	1.99064	2.29892		555.448	-2.40077	2.66249	2.65691	555.113	2.55432	2.64825	556.709	2.78365	1.97469	1.2972		555.448	-2.34563	2.29177	0.07138	555.113	1.69602	556.709	0.17128
555.712	-2.20841	-1.1662	555.379	-1.64999	556.978	-0.61095			555.712	-2.297	0.49225	555.379	0.4807	556.978	1.11443	0.15019	0.99123			555.712	-2.39163	2.84083	555.379	1.56634	556.978	3.2838	1.94597	2.25851		555.712	-2.3983	2.66715	2.64161	555.379	2.58154	2.65885	556.978	2.78833	1.99172	1.29871		555.712	-2.36069	2.30413	0.07689	555.379	1.72819	556.978	0.1926
555.976	-2.20662	-1.16387	555.644	-1.64336	557.247	-0.71833			555.976	-2.28698	0.48295	555.644	0.47743	557.247	1.09853	0.13422	0.97601			555.976	-2.39545	2.82439	555.644	1.53837	557.247	3.27145	1.90399	2.22706		555.976	-2.3915	2.66641	2.64694	555.644	2.58693	2.64332	557.247	2.78692	2.01381	1.31798		555.976	-2.35506	2.31355	0.10009	555.644	1.73852	557.247	0.1903
556.24	-2.20717	-1.19162	555.91	-1.60839	557.515	-0.66306			556.24	-2.29401	0.46036	555.91	0.4647	557.515	1.07547	0.12074	0.95887			556.24	-2.38583	2.80547	555.91	1.53402	557.515	3.26124	1.86186	2.19206		556.24	-2.39081	2.68058	2.64177	555.91	2.58631	2.63363	557.515	2.80324	2.02904	1.3257		556.24	-2.35622	2.32645	0.09678	555.91	1.77979	557.515	0.18647
556.505	-2.20551	-1.18849	556.176	-1.63489	557.784	-0.64868			556.505	-2.28708	0.44156	556.176	0.45393	557.784	1.06583	0.10409	0.93812			556.505	-2.38116	2.78841	556.176	1.50922	557.784	3.25208	1.82122	2.15763		556.505	-2.3851	2.67825	2.63635	556.176	2.57705	2.627	557.784	2.80957	2.04875	1.34106		556.505	-2.36386	2.35504	0.1111	556.176	1.79265	557.784	0.16633
556.769	-2.2121	-1.18333	556.442	-1.64009	558.052	-0.66775			556.769	-2.28771	0.42496	556.442	0.44447	558.052	1.04714	0.08937	0.91984			556.769	-2.37487	2.76634	556.442	1.5027	558.052	3.24011	1.78278	2.12335		556.769	-2.38516	2.69144	2.62741	556.442	2.59048	2.62907	558.052	2.81428	2.06879	1.35433		556.769	-2.35675	2.35294	0.11108	556.442	1.81093	558.052	0.17021
557.033	-2.21571	-1.23723	556.707	-1.63482	558.321	-0.64909			557.033	-2.28269	0.41554	556.707	0.41961	558.321	1.03381	0.07156	0.90465			557.033	-2.37756	2.7406	556.707	1.49904	558.321	3.2379	1.73794	2.09042		557.033	-2.39468	2.69597	2.63753	556.707	2.59784	2.63602	558.321	2.81643	2.08531	1.37186		557.033	-2.35501	2.38048	0.1402	556.707	1.84707	558.321	0.2094
557.297	-2.2199	-1.26502	556.973	-1.61404	558.589	-0.65631			557.297	-2.28091	0.40508	556.973	0.41495	558.589	1.02557	0.05537	0.88969			557.297	-2.39075	2.72532	556.973	1.49564	558.589	3.2316	1.69605	2.05815		557.297	-2.40212	2.69029	2.61216	556.973	2.62072	2.63329	558.589	2.82822	2.09794	1.38658		557.297	-2.35295	2.40291	0.16406	556.973	1.88137	558.589	0.21482
557.561	-2.2068	-1.23859	557.239	-1.66622	558.858	-0.65348			557.561	-2.2856	0.38146	557.239	0.40352	558.858	1.00915	0.03936	0.87017			557.561	-2.37759	2.69837	557.239	1.45271	558.858	3.22565	1.65588	2.025		557.561	-2.38669	2.70632	2.61771	557.239	2.65392	2.62923	558.858	2.83951	2.12164	1.3964		557.561	-2.35618	2.3993	0.181	557.239	1.90383	558.858	0.21026
557.826	-2.20756	-1.26582	557.505	-1.65619	559.127	-0.63998			557.826	-2.28711	0.37887	557.505	0.37973	559.127	0.98876	0.02258	0.85131			557.826	-2.38397	2.6792	557.505	1.40332	559.127	3.21594	1.61513	1.98466		557.826	-2.39225	2.70852	2.62554	557.505	2.62685	2.63847	559.127	2.85108	2.13572	1.40708		557.826	-2.35098	2.44821	0.18919	557.505	1.90542	559.127	0.20701
558.09	-2.20392	-1.27457	557.77	-1.63387	559.395	-0.65924			558.09	-2.28065	0.35863	557.77	0.35599	559.395	0.97673	0.00534	0.83536			558.09	-2.39037	2.6514	557.77	1.40889	559.395	3.20389	1.56699	1.95566		558.09	-2.39783	2.71854	2.62926	557.77	2.62615	2.62979	559.395	2.85524	2.15057	1.42939		558.09	-2.35526	2.46818	0.20679	557.77	1.95233	559.395	0.22465
558.354	-2.21146	-1.27241	558.036	-1.65317	559.664	-0.62642			558.354	-2.28564	0.34189	558.036	0.34268	559.664	0.95966	-0.01057	0.81461			558.354	-2.37526	2.63091	558.036	1.41487	559.664	3.1957	1.52538	1.91779		558.354	-2.3944	2.72536	2.60622	558.036	2.64606	2.64384	559.664	2.86529	2.16928	1.43657		558.354	-2.34878	2.47834	0.22323	558.036	1.98141	559.664	0.21543
558.618	-2.20592	-1.26774	558.302	-1.70632	559.932	-0.6003			558.618	-2.27613	0.32978	558.302	0.3496	559.932	0.94141	-0.02761	0.79421			558.618	-2.36436	2.60518	558.302	1.38437	559.932	3.18497	1.48552	1.88257		558.618	-2.39225	2.72867	2.60436	558.302	2.66409	2.62446	559.932	2.87502	2.19307	1.45358		558.618	-2.3409	2.48716	0.24753	558.302	1.99937	559.932	0.25402
558.882	-2.19988	-1.27754	558.568	-1.70067	560.201	-0.66026			558.882	-2.27615	0.31637	558.568	0.33795	560.201	0.92549	-0.04302	0.78229			558.882	-2.37922	2.59269	558.568	1.3917	560.201	3.17402	1.44358	1.85745		558.882	-2.38914	2.74187	2.60026	558.568	2.65305	2.61596	560.201	2.88356	2.20562	1.47226		558.882	-2.34888	2.50355	0.24548	558.568	2.01803	560.201	0.2903
559.147	-2.20355	-1.31334	558.833	-1.70268	560.469	-0.65156			559.147	-2.28381	0.29417	558.833	0.32519	560.469	0.92514	-0.05992	0.77013			559.147	-2.38145	2.5599	558.833	1.39094	560.469	3.16585	1.4013	1.8272		559.147	-2.38972	2.74294	2.59351	558.833	2.68174	2.63405	560.469	2.8917	2.22433	1.49217		559.147	-2.3555	2.51324	0.25902	558.833	2.04635	560.469	0.31681
559.411	-2.20378	-1.29881	559.099	-1.72277	560.738	-0.66548			559.411	-2.27886	0.2743	559.099	0.30847	560.738	0.89857	-0.07646	0.74678			559.411	-2.367	2.53925	559.099	1.34227	560.738	3.15673	1.35918	1.78585		559.411	-2.39896	2.75508	2.5811	559.099	2.67943	2.6297	560.738	2.90263	2.23795	1.50139		559.411	-2.3502	2.53489	0.27844	559.099	2.07288	560.738	0.35909
559.675	-2.19389	-1.31203	559.365	-1.73372	561.007	-0.66537			559.675	-2.27652	0.26673	559.365	0.28361	561.007	0.87863	-0.09205	0.72529			559.675	-2.36965	2.51152	559.365	1.27138	561.007	3.14634	1.31287	1.75061		559.675	-2.39377	2.76268	2.57844	559.365	2.72023	2.63738	561.007	2.90468	2.25778	1.51148		559.675	-2.34099	2.54761	0.2877	559.365	2.08236	561.007	0.36519
559.939	-2.1857	-1.32191	559.631	-1.73335	561.275	-0.63979			559.939	-2.27786	0.24627	559.631	0.27357	561.275	0.88084	-0.11128	0.7068			559.939	-2.37623	2.48195	559.631	1.27555	561.275	3.13771	1.27295	1.71445		559.939	-2.38416	2.76578	2.58401	559.631	2.69073	2.61772	561.275	2.91811	2.27527	1.52634		559.939	-2.34454	2.58084	0.31084	559.631	2.10554	561.275	0.40767
560.203	-2.18914	-1.329	559.896	-1.77086	561.544	-0.65286			560.203	-2.27335	0.2295	559.896	0.25706	561.544	0.85477	-0.12483	0.68857			560.203	-2.3875	2.461	559.896	1.24874	561.544	3.13187	1.23426	1.679		560.203	-2.38488	2.77084	2.57894	559.896	2.68684	2.6218	561.544	2.93287	2.29597	1.5422		560.203	-2.34482	2.58354	0.33367	559.896	2.14374	561.544	0.47014
560.468	-2.19335	-1.31574	560.162	-1.76971	561.812	-0.65988			560.468	-2.26388	0.21367	560.162	0.24313	561.812	0.83023	-0.14344	0.66632			560.468	-2.37177	2.43186	560.162	1.24636	561.812	3.11553	1.18567	1.63709		560.468	-2.38925	2.77805	2.56801	560.162	2.71276	2.62476	561.812	2.93224	2.30738	1.55196		560.468	-2.33588	2.57489	0.33665	560.162	2.16315	561.812	0.44043
560.732	-2.19036	-1.32204	560.428	-1.77065	562.081	-0.63178			560.732	-2.26398	0.20114	560.428	0.22963	562.081	0.81862	-0.16091	0.64717			560.732	-2.37277	2.40463	560.428	1.23309	562.081	3.10728	1.14542	1.60684		560.732	-2.38805	2.77612	2.56071	560.428	2.70999	2.61329	562.081	2.93279	2.32185	1.56878		560.732	-2.33662	2.60284	0.35857	560.428	2.18673	562.081	0.48447
560.996	-2.19393	-1.34668	560.694	-1.75808	562.349	-0.57863			560.996	-2.26703	0.18374	560.694	0.22358	562.349	0.79485	-0.17697	0.62846			560.996	-2.36155	2.38906	560.694	1.23271	562.349	3.09098	1.10331	1.57568		560.996	-2.38304	2.79051	2.56937	560.694	2.74008	2.61818	562.349	2.93934	2.33879	1.58338		560.996	-2.33593	2.62578	0.36534	560.694	2.20218	562.349	0.52589
561.26	-2.19243	-1.37449	560.959	-1.74519	562.618	-0.66023			561.26	-2.26207	0.17249	560.959	0.21326	562.618	0.79775	-0.19386	0.61013			561.26	-2.35937	2.36318	560.959	1.16847	562.618	3.07341	1.06042	1.54017		561.26	-2.39204	2.79186	2.55658	560.959	2.72195	2.6181	562.618	2.95379	2.35869	1.59925		561.26	-2.33265	2.64152	0.39303	560.959	2.23689	562.618	0.5577
561.524	-2.18968	-1.37282	561.225	-1.77238	562.887	-0.66683			561.524	-2.266	0.15219	561.225	0.19428	562.887	0.7756	-0.21237	0.59089			561.524	-2.35339	2.33883	561.225	1.16532	562.887	3.06877	1.01668	1.51038		561.524	-2.37953	2.8002	2.55521	561.225	2.71799	2.60949	562.887	2.96532	2.37539	1.6143		561.524	-2.32411	2.65838	0.40102	561.225	2.27047	562.887	0.59603
561.789	-2.18385	-1.40983	561.491	-1.80313	563.155	-0.63497			561.789	-2.25763	0.138	561.491	0.17292	563.155	0.76718	-0.22745	0.57098			561.789	-2.35544	2.31303	561.491	1.12625	563.155	3.05909	0.97559	1.46949		561.789	-2.37624	2.79996	2.54116	561.491	2.77287	2.6051	563.155	2.97219	2.39199	1.62156		561.789	-2.33105	2.67414	0.4136	561.491	2.25379	563.155	0.66335
562.053	-2.17859	-1.40771	561.757	-1.82378	563.424	-0.64644			562.053	-2.25638	0.12803	561.757	0.1623	563.424	0.74026	-0.24422	0.54963			562.053	-2.36666	2.28338	561.757	1.11963	563.424	3.04505	0.93584	1.42645		562.053	-2.37734	2.81118	2.54407	561.757	2.76548	2.60908	563.424	2.98161	2.40971	1.63283		562.053	-2.31557	2.68652	0.42234	561.757	2.29267	563.424	0.69684
562.317	-2.17919	-1.38399	562.022	-1.78567	563.692	-0.63744			562.317	-2.25497	0.11243	562.022	0.13175	563.692	0.71719	-0.26017	0.5252			562.317	-2.34075	2.25536	562.022	1.12862	563.692	3.02935	0.89267	1.38907		562.317	-2.36507	2.82585	2.54134	562.022	2.74409	2.58497	563.692	3.0011	2.42858	1.64048		562.317	-2.31157	2.69528	0.45205	562.022	2.30832	563.692	0.72843
562.581	-2.17958	-1.43658	562.288	-1.84765	563.961	-0.62505			562.581	-2.24851	0.09793	562.288	0.12341	563.961	0.71412	-0.2757	0.50598			562.581	-2.34098	2.2316	562.288	1.10627	563.961	3.01173	0.84977	1.35487		562.581	-2.35583	2.82001	2.53212	562.288	2.768	2.59626	563.961	2.99731	2.44544	1.65652		562.581	-2.32376	2.71423	0.45982	562.288	2.33665	563.961	0.78051
562.845	-2.17195	-1.4126	562.554	-1.85612	564.229	-0.60131			562.845	-2.24236	0.07844	562.554	0.10831	564.229	0.70767	-0.29127	0.49206			562.845	-2.33419	2.19714	562.554	1.07187	564.229	3.00759	0.80825	1.32886		562.845	-2.36589	2.82726	2.52009	562.554	2.78549	2.58755	564.229	3.00664	2.46512	1.67911		562.845	-2.32653	2.72535	0.46539	562.554	2.35476	564.229	0.80874
563.11	-2.16249	-1.42237	562.82	-1.88532	564.498	-0.60904			563.11	-2.24113	0.06199	562.82	0.10553	564.498	0.68755	-0.30941	0.47042			563.11	-2.33009	2.17978	562.82	1.03951	564.498	2.98785	0.76478	1.29371		563.11	-2.36224	2.82544	2.51438	562.82	2.78988	2.60129	564.498	3.0131	2.47619	1.69456		563.11	-2.31904	2.75303	0.48916	562.82	2.38375	564.498	0.8625
563.374	-2.17011	-1.43573	563.085	-1.85549	564.767	-0.64479			563.374	-2.23164	0.04817	563.085	0.0992	564.767	0.66305	-0.3249	0.45252			563.374	-2.30486	2.14789	563.085	1.02548	564.767	2.97467	0.72215	1.26707		563.374	-2.36483	2.84337	2.52347	563.085	2.79986	2.5871	564.767	3.01666	2.49319	1.71149		563.374	-2.30127	2.77182	0.49442	563.085	2.40224	564.767	0.92177
563.638	-2.15967	-1.44564	563.351	-1.85921	565.035	-0.61411			563.638	-2.2294	0.02805	563.351	0.07761	565.035	0.6397	-0.34168	0.43595			563.638	-2.32431	2.12258	563.351	1.00983	565.035	2.97095	0.68214	1.23301		563.638	-2.35208	2.84127	2.50448	563.351	2.80312	2.58547	565.035	3.02618	2.50784	1.72288		563.638	-2.30291	2.77545	0.51114	563.351	2.4242	565.035	0.99035
563.902	-2.15792	-1.43533	563.617	-1.84624	565.304	-0.55994			563.902	-2.22538	0.01133	563.617	0.07407	565.304	0.64031	-0.35821	0.40716			563.902	-2.31715	2.10104	563.617	0.99291	565.304	2.95507	0.63931	1.18912		563.902	-2.35015	2.8462	2.50966	563.617	2.80911	2.58102	565.304	3.03454	2.53162	1.73427		563.902	-2.29305	2.79357	0.53369	563.617	2.46218	565.304	1.01049
564.166	-2.14469	-1.46126	563.883	-1.8645	565.572	-0.57707			564.166	-2.23476	0.01265	563.883	0.05492	565.572	0.61842	-0.37646	0.38765			564.166	-2.31692	2.07823	563.883	0.98579	565.572	2.93822	0.59806	1.15656		564.166	-2.34366	2.86177	2.50883	563.883	2.80746	2.5773	565.572	3.04449	2.54406	1.74636		564.166	-2.29659	2.78955	0.54008	563.883	2.46933	565.572	1.06686
564.431	-2.13986	-1.4667	564.148	-1.82965	565.841	-0.54983			564.431	-2.22731	-0.00574	564.148	0.04732	565.841	0.58306	-0.39161	0.37427			564.431	-2.31271	2.05138	564.148	0.931	565.841	2.91445	0.55828	1.12805		564.431	-2.33852	2.85904	2.50152	564.148	2.82877	2.56917	565.841	3.06162	2.56542	1.76558		564.431	-2.28909	2.80744	0.5575	564.148	2.50201	565.841	1.15023
564.695	-2.13884	-1.46985	564.414	-1.84946	566.109	-0.54705			564.695	-2.2151	-0.01307	564.414	0.0263	566.109	0.58804	-0.40808	0.34911			564.695	-2.31307	2.02031	564.414	0.90639	566.109	2.90132	0.51408	1.08828		564.695	-2.33069	2.87701	2.49946	564.414	2.83002	2.56711	566.109	3.0694	2.57616	1.774		564.695	-2.28743	2.83662	0.59981	564.414	2.51047	566.109	1.16719
564.959	-2.13532	-1.44817	564.68	-1.83835	566.378	-0.5322			564.959	-2.20388	-0.02493	564.68	0.01499	566.378	0.56669	-0.42295	0.33117			564.959	-2.29676	1.99338	564.68	0.90065	566.378	2.87958	0.47481	1.05917		564.959	-2.32084	2.88572	2.49724	564.68	2.83272	2.55197	566.378	3.08177	2.59265	1.79536		564.959	-2.28053	2.84981	0.60253	564.68	2.52779	566.378	1.23169
565.223	-2.13233	-1.44825	564.946	-1.88332	566.647	-0.50712			565.223	-2.19554	-0.03992	564.946	0.00411	566.647	0.56213	-0.441	0.30983			565.223	-2.28915	1.96765	564.946	0.89723	566.647	2.87557	0.43618	1.02841		565.223	-2.32081	2.88841	2.51	564.946	2.83094	2.58254	566.647	3.09871	2.60997	1.80662		565.223	-2.27127	2.86615	0.62	564.946	2.56139	566.647	1.30131
565.487	-2.11933	-1.46864	565.211	-1.88886	566.915	-0.52734			565.487	-2.19816	-0.05984	565.211	-0.00519	566.915	0.55227	-0.45744	0.28953			565.487	-2.27422	1.9443	565.211	0.90608	566.915	2.8659	0.39521	0.99282		565.487	-2.31611	2.89305	2.48864	565.211	2.8638	2.57054	566.915	3.11029	2.62645	1.82129		565.487	-2.26913	2.89023	0.6311	565.211	2.58289	566.915	1.36114
565.752	-2.11786	-1.48071	565.477	-1.85621	567.184	-0.55328			565.752	-2.18608	-0.06751	565.477	-0.01616	567.184	0.55963	-0.47245	0.26623			565.752	-2.27702	1.91157	565.477	0.85421	567.184	2.85701	0.35816	0.96161		565.752	-2.31511	2.90143	2.48681	565.477	2.86877	2.57777	567.184	3.11644	2.64279	1.82862		565.752	-2.2717	2.90007	0.65236	565.477	2.61217	567.184	1.40431
566.016	-2.09944	-1.44946	565.743	-1.89494	567.452	-0.52019			566.016	-2.18238	-0.07606	565.743	-0.02374	567.452	0.52781	-0.48727	0.24516			566.016	-2.2715	1.88827	565.743	0.83244	567.452	2.84238	0.31519	0.92393		566.016	-2.31617	2.9166	2.49475	565.743	2.86617	2.58428	567.452	3.13288	2.66282	1.83649		566.016	-2.24975	2.91755	0.66644	565.743	2.64155	567.452	1.44036
566.28	-2.10009	-1.46651	566.009	-1.8528	567.721	-0.4968			566.28	-2.17188	-0.08585	566.009	-0.03821	567.721	0.51387	-0.50562	0.22525			566.28	-2.25608	1.86664	566.009	0.79129	567.721	2.8375	0.27472	0.89323		566.28	-2.2994	2.92809	2.48805	566.009	2.89992	2.58737	567.721	3.13871	2.67073	1.85187		566.28	-2.24594	2.91939	0.68917	566.009	2.6564	567.721	1.52399
566.544	-2.09278	-1.48448	566.274	-1.83216	567.989	-0.47953			566.544	-2.1678	-0.09262	566.274	-0.04364	567.989	0.49221	-0.52213	0.21223			566.544	-2.24491	1.84744	566.274	0.78072	567.989	2.80992	0.23595	0.86982		566.544	-2.29932	2.9342	2.49197	566.274	2.90554	2.60028	567.989	3.14673	2.69402	1.87933		566.544	-2.24072	2.93428	0.70443	566.274	2.70758	567.989	1.5724
566.808	-2.09279	-1.45763	566.54	-1.8414	568.258	-0.48977			566.808	-2.16012	-0.10522	566.54	-0.063	568.258	0.49032	-0.53863	0.19117			566.808	-2.24061	1.81752	566.54	0.76653	568.258	2.79835	0.19841	0.83431		566.808	-2.29303	2.93123	2.47894	566.54	2.91457	2.57225	568.258	3.15028	2.7036	1.89279		566.808	-2.23171	2.93797	0.71826	566.54	2.71432	568.258	1.65843
567.073	-2.07656	-1.48447	566.806	-1.80958	568.527	-0.48331			567.073	-2.15973	-0.11591	566.806	-0.07204	568.527	0.47186	-0.55339	0.16574			567.073	-2.23956	1.78908	566.806	0.75434	568.527	2.78276	0.15824	0.79804		567.073	-2.27824	2.94207	2.46571	566.806	2.91914	2.5717	568.527	3.1669	2.71742	1.89428		567.073	-2.23256	2.94771	0.73465	566.806	2.72494	568.527	1.6774
567.337	-2.06944	-1.50242	567.072	-1.7811	568.795	-0.43606			567.337	-2.13883	-0.13262	567.072	-0.08501	568.795	0.45678	-0.57053	0.14246			567.337	-2.22323	1.75761	567.072	0.7131	568.795	2.76658	0.1192	0.76043		567.337	-2.264	2.95325	2.49422	567.072	2.9199	2.59538	568.795	3.17697	2.72918	1.90682		567.337	-2.2283	2.97528	0.73765	567.072	2.75009	568.795	1.71888
567.601	-2.05594	-1.50961	567.337	-1.8019	569.064	-0.40047			567.601	-2.12697	-0.15532	567.337	-0.08744	569.064	0.43117	-0.59	0.12563			567.601	-2.21229	1.74142	567.337	0.69415	569.064	2.75709	0.07821	0.73685		567.601	-2.26532	2.9578	2.48717	567.337	2.91483	2.58133	569.064	3.19837	2.74655	1.92099		567.601	-2.22241	3.007	0.781	567.337	2.77217	569.064	1.75619
567.865	-2.05407	-1.4984	567.603	-1.79025	569.332	-0.40849			567.865	-2.13061	-0.15481	567.603	-0.10162	569.332	0.42174	-0.60459	0.10907			567.865	-2.20244	1.71001	567.603	0.69629	569.332	2.73878	0.04236	0.71026		567.865	-2.25079	2.96519	2.47758	567.603	2.9303	2.57191	569.332	3.20095	2.76143	1.94536		567.865	-2.20837	3.02744	0.79839	567.603	2.81149	569.332	1.79225
568.129	-2.0531	-1.48816	567.869	-1.76542	569.601	-0.39231			568.129	-2.12365	-0.17126	567.869	-0.12374	569.601	0.40225	-0.6213	0.09262			568.129	-2.19129	1.68845	567.869	0.66962	569.601	2.71503	0.00455	0.68503		568.129	-2.2496	2.98184	2.48383	567.869	2.9512	2.60102	569.601	3.2094	2.77633	1.96185		568.129	-2.19255	3.03329	0.80788	567.869	2.83193	569.601	1.8299
568.394	-2.04685	-1.4903	568.135	-1.77061	569.869	-0.39926			568.394	-2.11008	-0.19028	568.135	-0.12848	569.869	0.40292	-0.63864	0.06254			568.394	-2.17735	1.64826	568.135	0.66966	569.869	2.70485	-0.03486	0.6424		568.394	-2.24876	2.98439	2.46827	568.135	2.95098	2.58197	569.869	3.21603	2.79166	1.96085		568.394	-2.19885	3.03248	0.82171	568.135	2.8372	569.869	1.85617
568.658	-2.03169	-1.48166	568.4	-1.77651	570.138	-0.40699			568.658	-2.10518	-0.19655	568.4	-0.14509	570.138	0.39172	-0.65181	0.03763			568.658	-2.17336	1.63145	568.4	0.63968	570.138	2.6912	-0.07301	0.60995		568.658	-2.24421	2.99699	2.48553	568.4	2.96903	2.59579	570.138	3.22288	2.80542	1.97027		568.658	-2.19349	3.0299	0.84521	568.4	2.88138	570.138	1.91151
568.922	-2.03294	-1.47068	568.666	-1.77022	570.407	-0.33786			568.922	-2.09576	-0.21507	568.666	-0.16551	570.407	0.37808	-0.66689	0.01623			568.922	-2.15657	1.6	568.666	0.61662	570.407	2.68397	-0.10624	0.57319		568.922	-2.21662	2.99773	2.46078	568.666	2.96596	2.57458	570.407	3.2449	2.82287	1.98106		568.922	-2.18526	3.04194	0.84038	568.666	2.87992	570.407	1.98005
569.186	-2.02527	-1.4951	568.932	-1.78765	570.675	-0.3562			569.186	-2.09655	-0.23147	568.932	-0.17158	570.675	0.34433	-0.68747	-0.000404358			569.186	-2.16348	1.57038	568.932	0.59825	570.675	2.66025	-0.14738	0.5516		569.186	-2.22086	3.00433	2.47238	568.932	2.97197	2.58965	570.675	3.25576	2.83135	1.99731		569.186	-2.18561	3.06183	0.87442	568.932	2.91201	570.675	2.02296
569.45	-2.01049	-1.47701	569.198	-1.77899	570.944	-0.35992			569.45	-2.08997	-0.23796	569.198	-0.1783	570.944	0.34302	-0.70335	-0.02185			569.45	-2.1522	1.54254	569.198	0.59397	570.944	2.64024	-0.18352	0.52468		569.45	-2.2161	3.01104	2.46175	569.198	2.97602	2.56867	570.944	3.25929	2.84485	2.0096		569.45	-2.17062	3.07855	0.87942	569.198	2.92581	570.944	2.04481
569.715	-2.01016	-1.47777	569.463	-1.77496	571.212	-0.33419			569.715	-2.0879	-0.25626	569.463	-0.19407	571.212	0.31557	-0.72049	-0.0422			569.715	-2.13808	1.51177	569.463	0.5636	571.212	2.61459	-0.21666	0.49309		569.715	-2.21312	3.01837	2.46536	569.463	2.97272	2.59352	571.212	3.27379	2.86127	2.02066		569.715	-2.1609	3.06635	0.89453	569.463	2.93966	571.212	2.08201
569.979	-2.00448	-1.49517	569.729	-1.80881	571.481	-0.35557			569.979	-2.07356	-0.27526	569.729	-0.19539	571.481	0.29898	-0.73799	-0.06209			569.979	-2.13754	1.47075	569.729	0.53112	571.481	2.60574	-0.2548	0.46471		569.979	-2.20619	3.02555	2.45041	569.729	2.98649	2.57762	571.481	3.27627	2.87373	2.03286		569.979	-2.16764	3.08185	0.91754	569.729	2.96747	571.481	2.12055
570.243	-1.99932	-1.56572	569.995	-1.81688	571.749	-0.34833			570.243	-2.07527	-0.28692	569.995	-0.22048	571.749	0.29162	-0.75144	-0.08287			570.243	-2.12904	1.44799	569.995	0.50272	571.749	2.58802	-0.29114	0.43682		570.243	-2.19631	3.03216	2.45574	569.995	2.99961	2.57675	571.749	3.2788	2.88325	2.04638		570.243	-2.14826	3.10816	0.92906	569.995	2.96032	571.749	2.11203
570.507	-1.98669	-1.57258	570.261	-1.82933	572.018	-0.36387			570.507	-2.07112	-0.30458	570.261	-0.23557	572.018	0.26899	-0.77295	-0.1036			570.507	-2.10848	1.42131	570.261	0.47376	572.018	2.56706	-0.32785	0.40497		570.507	-2.19657	3.0526	2.46081	570.261	2.99931	2.56635	572.018	3.28647	2.90037	2.05886		570.507	-2.137	3.12023	0.94607	570.261	3.01854	572.018	2.13567
570.771	-1.98383	-1.55839	570.526	-1.80942	572.287	-0.38602			570.771	-2.06633	-0.3208	570.526	-0.2509	572.287	0.25207	-0.78689	-0.12542			570.771	-2.10276	1.39007	570.526	0.452	572.287	2.53745	-0.36215	0.37475		570.771	-2.17687	3.05039	2.45162	570.526	2.99962	2.5721	572.287	3.29544	2.91287	2.0722		570.771	-2.14117	3.11099	0.95772	570.526	3.02298	572.287	2.17278
571.036	-1.9762	-1.56874	570.792	-1.82183	572.555	-0.41141			571.036	-2.05764	-0.32964	570.792	-0.27362	572.555	0.22608	-0.80371	-0.14604			571.036	-2.09682	1.35746	570.792	0.42292	572.555	2.5168	-0.39895	0.35236		571.036	-2.18222	3.04157	2.44688	570.792	3.00004	2.57473	572.555	3.30198	2.92239	2.08546		571.036	-2.13841	3.12342	0.95015	570.792	3.03988	572.555	2.1951
571.3	-1.97812	-1.56503	571.058	-1.82659	572.824	-0.3964			571.3	-2.0502	-0.35639	571.058	-0.29337	572.824	0.21053	-0.82073	-0.1705			571.3	-2.10256	1.32247	571.058	0.39962	572.824	2.50565	-0.43276	0.31448		571.3	-2.17756	3.05124	2.43268	571.058	3.03164	2.55269	572.824	3.31307	2.93921	2.08766		571.3	-2.14341	3.13134	0.97461	571.058	3.06296	572.824	2.2474
571.564	-1.9683	-1.57366	571.324	-1.81419	573.092	-0.32951			571.564	-2.04561	-0.3785	571.324	-0.31238	573.092	0.20109	-0.83664	-0.20084			571.564	-2.09552	1.29983	571.324	0.41212	573.092	2.47442	-0.4673	0.27236		571.564	-2.1594	3.05417	2.43678	571.324	3.02224	2.57734	573.092	3.31865	2.94926	2.08504		571.564	-2.133	3.15004	0.99835	571.324	3.04979	573.092	2.20665
571.828	-1.95751	-1.58186	571.589	-1.83819	573.361	-0.35579			571.828	-2.02861	-0.39258	571.589	-0.32394	573.361	0.19033	-0.85435	-0.21726			571.828	-2.09053	1.25877	571.589	0.36384	573.361	2.44949	-0.50223	0.25055		571.828	-2.1587	3.05301	2.43178	571.589	3.03324	2.57092	573.361	3.32947	2.96197	2.10583		571.828	-2.13302	3.1469	0.99853	571.589	3.08262	573.361	2.25428
572.092	-1.96095	-1.58372	571.855	-1.8802	573.629	-0.30335			572.092	-2.02231	-0.40829	571.855	-0.341	573.629	0.1442	-0.86843	-0.23335			572.092	-2.07327	1.2235	571.855	0.34352	573.629	2.43272	-0.53433	0.22696		572.092	-2.15174	3.06666	2.43791	571.855	3.03826	2.5695	573.629	3.33433	2.97025	2.12608		572.092	-2.11314	3.15791	1.02947	571.855	3.06453	573.629	2.33396
572.357	-1.9501	-1.61711	572.121	-1.88041	573.898	-0.26875			572.357	-2.0278	-0.43292	572.121	-0.35415	573.898	0.13205	-0.88641	-0.25467			572.357	-2.07609	1.19198	572.121	0.30127	573.898	2.41475	-0.5713	0.20243		572.357	-2.13572	3.0625	2.41498	572.121	3.03617	2.52636	573.898	3.32898	2.98339	2.14167		572.357	-2.11863	3.16008	1.03185	572.121	3.11408	573.898	2.32638
572.621	-1.94234	-1.619	572.387	-1.87531	574.167	-0.31613			572.621	-2.01616	-0.45283	572.387	-0.36538	574.167	0.12914	-0.90439	-0.28052			572.621	-2.06856	1.15964	572.387	0.27714	574.167	2.38806	-0.60381	0.17096		572.621	-2.14092	3.07323	2.41341	572.387	3.05221	2.5448	574.167	3.32928	2.99506	2.1404		572.621	-2.11215	3.17619	1.0452	572.387	3.12055	574.167	2.29672
572.885	-1.94293	-1.63079	572.652	-1.90343	574.435	-0.33863			572.885	-2.01323	-0.47349	572.652	-0.38118	574.435	0.10787	-0.91934	-0.2983			572.885	-2.05608	1.12626	572.652	0.24406	574.435	2.37326	-0.63581	0.14609		572.885	-2.13131	3.07834	2.40069	572.652	3.04203	2.54667	574.435	3.34569	3.00208	2.15847		572.885	-2.10432	3.19466	1.04593	572.652	3.1179	574.435	2.35866
573.149	-1.93658	-1.63884	572.918	-1.94089	574.704	-0.37495			573.149	-2.01609	-0.48341	572.918	-0.39509	574.704	0.08318	-0.93565	-0.31776			573.149	-2.04325	1.08812	572.918	0.20455	574.704	2.34657	-0.66808	0.12012		573.149	-2.13573	3.08483	2.41583	572.918	3.07204	2.54415	574.704	3.34939	3.01266	2.16736		573.149	-2.11304	3.20601	1.06836	572.918	3.12832	574.704	2.34842
573.413	-1.93524	-1.65961	573.184	-1.95807	574.972	-0.36252			573.413	-2.0084	-0.49277	573.184	-0.41692	574.972	0.0672	-0.95112	-0.34012			573.413	-2.04629	1.05654	573.184	0.20233	574.972	2.32466	-0.6981	0.09249		573.413	-2.12761	3.08375	2.4044	573.184	3.05583	2.52835	574.972	3.36153	3.02577	2.17783		573.413	-2.08613	3.19716	1.08939	573.184	3.16793	574.972	2.34299
573.678	-1.92929	-1.66917	573.45	-1.95209	575.241	-0.31191			573.678	-1.99202	-0.51071	573.45	-0.44706	575.241	0.04368	-0.97239	-0.36137			573.678	-2.03143	1.02251	573.45	0.17781	575.241	2.31113	-0.73127	0.06898		573.678	-2.11064	3.1024	2.39089	573.45	3.07672	2.52934	575.241	3.36676	3.03673	2.18792		573.678	-2.0837	3.16831	1.10326	573.45	3.16759	575.241	2.33457
573.942	-1.9279	-1.68348	573.715	-1.96841	575.509	-0.30405			573.942	-1.97566	-0.5352	573.715	-0.46265	575.509	0.01663	-0.9867	-0.38995			573.942	-2.04687	0.99035	573.715	0.14124	575.509	2.28143	-0.7628	0.02749		573.942	-2.10796	3.09386	2.38936	573.715	3.06665	2.53024	575.509	3.37636	3.04351	2.18764		573.942	-2.08649	3.17843	1.1092	573.715	3.20133	575.509	2.38391
574.206	-1.92073	-1.69387	573.981	-1.96768	575.778	-0.26815			574.206	-1.97898	-0.55448	573.981	-0.4693	575.778	-0.00648	-1.00529	-0.4101			574.206	-2.038	0.95311	573.981	0.15618	575.778	2.26662	-0.79272	0.00755		574.206	-2.11706	3.09271	2.37303	573.981	3.06822	2.52144	575.778	3.38013	3.05558	2.19832		574.206	-2.07013	3.20132	1.12986	573.981	3.19902	575.778	2.44348
574.47	-1.91138	-1.68848	574.247	-2.00591	576.046	-0.37403			574.47	-1.97628	-0.57339	574.247	-0.48913	576.046	-0.01299	-1.02037	-0.42636			574.47	-2.01978	0.92365	574.247	0.13937	576.046	2.24661	-0.82504	-0.01261		574.47	-2.09242	3.11301	2.39968	574.247	3.07672	2.50004	576.046	3.37935	3.06497	2.21932		574.47	-2.07009	3.20328	1.12257	574.247	3.20271	576.046	2.43796
574.734	-1.90534	-1.73135	574.513	-2.00058	576.315	-0.39267			574.734	-1.97046	-0.59464	574.513	-0.50409	576.315	-0.02328	-1.03712	-0.44636			574.734	-2.02708	0.88332	574.513	0.10461	576.315	2.22303	-0.85313	-0.03967		574.734	-2.0829	3.1041	2.36861	574.513	3.075	2.50348	576.315	3.39808	3.07435	2.23037		574.734	-2.07474	3.21493	1.12862	574.513	3.23305	576.315	2.46514
574.999	-1.89835	-1.7258	574.778	-1.97845	576.584	-0.39119			574.999	-1.97244	-0.60487	574.778	-0.50996	576.584	-0.04742	-1.05059	-0.46627			574.999	-2.00308	0.84676	574.778	0.10277	576.584	2.19552	-0.88265	-0.06019		574.999	-2.08947	3.11114	2.38133	574.778	3.07238	2.51055	576.584	3.40675	3.08454	2.24558		574.999	-2.05874	3.23365	1.14887	574.778	3.25051	576.584	2.46968
575.263	-1.89356	-1.72142	575.044	-2.0023	576.852	-0.36354			575.263	-1.96512	-0.61871	575.044	-0.50603	576.852	-0.06001	-1.06905	-0.48526			575.263	-2.01764	0.81467	575.044	0.07024	576.852	2.17121	-0.91173	-0.08643		575.263	-2.07995	3.11695	2.37422	575.044	3.11442	2.50563	576.852	3.4089	3.08914	2.25432		575.263	-2.05935	3.22778	1.17375	575.044	3.26925	576.852	2.48399
575.527	-1.88706	-1.74196	575.31	-2.04371	577.121	-0.31622			575.527	-1.95496	-0.62252	575.31	-0.53073	577.121	-0.07816	-1.08235	-0.5093			575.527	-1.98919	0.78439	575.31	0.03531	577.121	2.15564	-0.94101	-0.11086		575.527	-2.06835	3.13291	2.37977	575.31	3.08654	2.49626	577.121	3.41306	3.09992	2.25785		575.527	-2.03531	3.25075	1.16379	575.31	3.2871	577.121	2.49644
575.791	-1.87833	-1.75213	575.576	-2.085	577.389	-0.30479			575.791	-1.94197	-0.65361	575.576	-0.55887	577.389	-0.08168	-1.10092	-0.52804			575.791	-1.99599	0.75864	575.576	0.00529	577.389	2.13294	-0.96932	-0.1371		575.791	-2.07173	3.12883	2.36788	575.576	3.0974	2.50423	577.389	3.42045	3.10428	2.26835		575.791	-2.03907	3.24225	1.18897	575.576	3.2808	577.389	2.46516
576.055	-1.87195	-1.74408	575.841	-2.03791	577.658	-0.34564			576.055	-1.93696	-0.66018	575.841	-0.56535	577.658	-0.1002	-1.11493	-0.54634			576.055	-1.97897	0.71227	575.841	-0.01272	577.658	2.11906	-0.99558	-0.15686		576.055	-2.06281	3.13227	2.37175	575.841	3.11271	2.49033	577.658	3.433	3.11515	2.27907		576.055	-2.03695	3.23413	1.21525	575.841	3.30284	577.658	2.50858
576.32	-1.86266	-1.7584	576.107	-2.02873	577.926	-0.40716			576.32	-1.92972	-0.67956	576.107	-0.57467	577.926	-0.11755	-1.13229	-0.56165			576.32	-1.96597	0.68106	576.107	-0.06832	577.926	2.10335	-1.02646	-0.17092		576.32	-2.05757	3.13791	2.3523	576.107	3.11223	2.47473	577.926	3.43626	3.1233	2.29681		576.32	-2.03138	3.24541	1.21424	576.107	3.30597	577.926	2.51032
576.584	-1.85642	-1.73405	576.373	-2.04466	578.195	-0.37538			576.584	-1.93004	-0.6901	576.373	-0.5942	578.195	-0.1368	-1.1505	-0.58609			576.584	-1.97723	0.65484	576.373	-0.08418	578.195	2.08439	-1.05509	-0.19852		576.584	-2.04549	3.14764	2.36465	576.373	3.12128	2.50602	578.195	3.44271	3.12575	2.30526		576.584	-2.01766	3.26065	1.20978	576.373	3.3261	578.195	2.51164
576.848	-1.84393	-1.76144	576.639	-2.05934	578.464	-0.34185			576.848	-1.91666	-0.70817	576.639	-0.60695	578.464	-0.15516	-1.16097	-0.60903			576.848	-1.98773	0.61748	576.639	-0.07289	578.464	2.05689	-1.07926	-0.2272		576.848	-2.03847	3.15624	2.3638	576.639	3.13159	2.50223	578.464	3.43881	3.13748	2.30685		576.848	-2.01447	3.27865	1.23902	576.639	3.31006	578.464	2.51591
577.112	-1.83956	-1.7621	576.904	-2.06205	578.732	-0.33151			577.112	-1.90076	-0.71867	576.904	-0.62184	578.732	-0.18276	-1.17752	-0.62522			577.112	-1.96476	0.58209	576.904	-0.10544	578.732	2.0384	-1.10921	-0.24464		577.112	-2.02553	3.1641	2.35562	576.904	3.14916	2.5158	578.732	3.44817	3.13863	2.3234		577.112	-2.0199	3.23511	1.24542	576.904	3.32248	578.732	2.51469
577.376	-1.82829	-1.7885	577.17	-2.05865	579.001	-0.31263			577.376	-1.90177	-0.73973	577.17	-0.64306	579.001	-0.19295	-1.19294	-0.6456			577.376	-1.95755	0.55117	577.17	-0.12709	579.001	2.0133	-1.13276	-0.2697		577.376	-2.03012	3.15876	2.36138	577.17	3.1657	2.50504	579.001	3.45932	3.15297	2.32817		577.376	-2.01087	3.27115	1.24282	577.17	3.34622	579.001	2.55396
577.641	-1.81536	-1.78039	577.436	-2.06691	579.269	-0.28414			577.641	-1.89202	-0.75982	577.436	-0.65653	579.269	-0.20411	-1.20994	-0.66548			577.641	-1.95116	0.52123	577.436	-0.1537	579.269	1.99375	-1.1612	-0.29366		577.641	-2.01578	3.17106	2.34366	577.436	3.14491	2.46688	579.269	3.47015	3.15608	2.33618		577.641	-2.00004	3.27755	1.26901	577.436	3.38879	579.269	2.56953
577.905	-1.8113	-1.80386	577.702	-2.10003	579.538	-0.27144			577.905	-1.89545	-0.76944	577.702	-0.6659	579.538	-0.20992	-1.22463	-0.68803			577.905	-1.95104	0.48043	577.702	-0.15958	579.538	1.9803	-1.1852	-0.31302		577.905	-2.01361	3.16549	2.35744	577.702	3.17509	2.50414	579.538	3.47253	3.16089	2.34582		577.905	-1.99921	3.27274	1.2634	577.702	3.37637	579.538	2.61412
578.169	-1.81122	-1.83492	577.967	-2.07846	579.806	-0.29051			578.169	-1.88288	-0.78019	577.967	-0.67442	579.806	-0.22891	-1.24018	-0.70073			578.169	-1.93949	0.45116	577.967	-0.19025	579.806	1.96154	-1.21209	-0.32845		578.169	-2.00854	3.17389	2.3545	577.967	3.18049	2.48214	579.806	3.47776	3.16586	2.35927		578.169	-1.9884	3.27794	1.28412	577.967	3.37855	579.806	2.59593
578.433	-1.79217	-1.83605	578.233	-2.0493	580.075	-0.29901			578.433	-1.87829	-0.79419	578.233	-0.6898	580.075	-0.25602	-1.25353	-0.72822			578.433	-1.93194	0.41351	578.233	-0.21604	580.075	1.93987	-1.23631	-0.35741		578.433	-2.00142	3.18326	2.33071	578.233	3.18483	2.47196	580.075	3.48524	3.17825	2.36166		578.433	-1.98542	3.26824	1.28872	578.233	3.42037	580.075	2.60499
578.697	-1.80168	-1.82344	578.499	-2.05318	580.344	-0.22341			578.697	-1.86034	-0.80982	578.499	-0.71203	580.344	-0.26859	-1.27016	-0.74789			578.697	-1.9273	0.39243	578.499	-0.23059	580.344	1.9097	-1.26144	-0.37964		578.697	-1.9968	3.20005	2.3299	578.499	3.20237	2.48408	580.344	3.4928	3.17801	2.36826		578.697	-1.986	3.28804	1.31971	578.499	3.42072	580.344	2.65277
578.962	-1.79031	-1.83077	578.765	-2.07117	580.612	-0.21373			578.962	-1.854	-0.82572	578.765	-0.71179	580.612	-0.27604	-1.28721	-0.76554			578.962	-1.91709	0.36764	578.765	-0.24269	580.612	1.88674	-1.28701	-0.39864		578.962	-1.99406	3.2004	2.34825	578.765	3.2016	2.46579	580.612	3.50326	3.18082	2.3778		578.962	-1.9722	3.28036	1.32011	578.765	3.43289	580.612	2.65164
579.226	-1.78856	-1.85829	579.03	-2.07974	580.881	-0.25721			579.226	-1.8541	-0.84433	579.03	-0.71036	580.881	-0.27955	-1.30071	-0.78817			579.226	-1.91011	0.3344	579.03	-0.2513	580.881	1.87385	-1.31153	-0.42096		579.226	-1.9901	3.20814	2.34377	579.03	3.20122	2.4883	580.881	3.50395	3.18806	2.38075		579.226	-1.96442	3.29612	1.33129	579.03	3.43602	580.881	2.65957
579.49	-1.78153	-1.85072	579.296	-2.08901	581.149	-0.29178			579.49	-1.86376	-0.85105	579.296	-0.74489	581.149	-0.30434	-1.31881	-0.81351			579.49	-1.90407	0.30183	579.296	-0.27909	581.149	1.8614	-1.33515	-0.44909		579.49	-1.96882	3.20966	2.32859	579.296	3.18873	2.48715	581.149	3.50939	3.1953	2.37608		579.49	-1.96033	3.32578	1.34693	579.296	3.45319	581.149	2.66627
579.754	-1.77934	-1.83477	579.562	-2.07701	581.418	-0.24072			579.754	-1.84749	-0.85986	579.562	-0.76237	581.418	-0.32951	-1.33147	-0.8309			579.754	-1.89931	0.27192	579.562	-0.32491	581.418	1.82632	-1.35769	-0.46848		579.754	-1.97246	3.21239	2.33525	579.562	3.18319	2.46926	581.418	3.50585	3.19534	2.38609		579.754	-1.95548	3.31882	1.35008	579.562	3.46196	581.418	2.66242
580.018	-1.77506	-1.85967	579.828	-2.06535	581.686	-0.24079			580.018	-1.85135	-0.88212	579.828	-0.76749	581.686	-0.34191	-1.34571	-0.85332			580.018	-1.88326	0.24884	579.828	-0.348	581.686	1.81487	-1.38085	-0.49129		580.018	-1.96333	3.23483	2.33703	579.828	3.2013	2.47624	581.686	3.51201	3.20371	2.39029		580.018	-1.94747	3.30899	1.35674	579.828	3.46259	581.686	2.65475
580.283	-1.75851	-1.83178	580.093	-2.12445	581.955	-0.25078			580.283	-1.83752	-0.8918	580.093	-0.78066	581.955	-0.34596	-1.36319	-0.87076			580.283	-1.88405	0.218	580.093	-0.3809	581.955	1.78763	-1.40778	-0.5086		580.283	-1.95336	3.22644	2.31567	580.093	3.201	2.47345	581.955	3.52504	3.20585	2.39924		580.283	-1.95461	3.31909	1.36193	580.093	3.48112	581.955	2.67927
580.547	-1.76018	-1.81507	580.359	-2.09448	582.224	-0.19185			580.547	-1.82613	-0.91383	580.359	-0.80205	582.224	-0.36725	-1.37728	-0.88547			580.547	-1.87638	0.18063	580.359	-0.40518	582.224	1.76838	-1.42756	-0.52451		580.547	-1.9549	3.22636	2.3167	580.359	3.23322	2.48422	582.224	3.52427	3.20635	2.41223		580.547	-1.94067	3.30693	1.39627	580.359	3.49423	582.224	2.68462
580.811	-1.75215	-1.85182	580.625	-2.06642	582.492	-0.21025			580.811	-1.81958	-0.91593	580.625	-0.82676	582.492	-0.3933	-1.39337	-0.90619			580.811	-1.86878	0.14732	580.625	-0.3964	582.492	1.74343	-1.4534	-0.54339		580.811	-1.94543	3.23603	2.31923	580.625	3.21501	2.45546	582.492	3.53485	3.21118	2.41114		580.811	-1.93411	3.31973	1.39856	580.625	3.49821	582.492	2.69719
581.075	-1.73863	-1.85477	580.891	-2.09106	582.761	-0.11142			581.075	-1.8187	-0.92387	580.891	-0.83764	582.761	-0.41236	-1.40747	-0.92979			581.075	-1.86989	0.13144	580.891	-0.42018	582.761	1.72203	-1.47668	-0.56768		581.075	-1.94252	3.2576	2.32358	580.891	3.22491	2.45518	582.761	3.53413	3.22034	2.41302		581.075	-1.93304	3.33229	1.39587	580.891	3.54911	582.761	2.71051
581.339	-1.74085	-1.85514	581.156	-2.12207	583.029	-0.10478			581.339	-1.81187	-0.93796	581.156	-0.83902	583.029	-0.42686	-1.42607	-0.95025			581.339	-1.86559	0.09809	581.156	-0.46335	583.029	1.70227	-1.50063	-0.58845		581.339	-1.94178	3.24986	2.30994	581.156	3.22191	2.4324	583.029	3.5345	3.21208	2.41415		581.339	-1.92952	3.33593	1.40564	581.156	3.53591	583.029	2.69216
581.604	-1.73833	-1.83915	581.422	-2.08454	583.298	-0.16067			581.604	-1.814	-0.9592	581.422	-0.86177	583.298	-0.4439	-1.44028	-0.97435			581.604	-1.85645	0.0692	581.422	-0.49387	583.298	1.66771	-1.52362	-0.61287		581.604	-1.9343	3.26429	2.31243	581.422	3.24186	2.43445	583.298	3.53552	3.21391	2.41185		581.604	-1.93581	3.35961	1.43486	581.422	3.52868	583.298	2.72849
581.868	-1.73385	-1.85634	581.688	-2.10081	583.566	-0.20231			581.868	-1.80959	-0.98008	581.688	-0.87257	583.566	-0.44165	-1.45371	-0.99201			581.868	-1.83792	0.03636	581.688	-0.50796	583.566	1.65067	-1.54296	-0.62869		581.868	-1.92734	3.26092	2.32073	581.688	3.21705	2.43318	583.566	3.54628	3.21896	2.4193		581.868	-1.9193	3.34695	1.41502	581.688	3.55559	583.566	2.75655
582.132	-1.72609	-1.86335	581.954	-2.10679	583.835	-0.17595			582.132	-1.78999	-0.97106	581.954	-0.88338	583.835	-0.45655	-1.46817	-1.01182			582.132	-1.83716	0.01012	581.954	-0.50359	583.835	1.62776	-1.56555	-0.64631		582.132	-1.91301	3.27776	2.31242	581.954	3.23169	2.42601	583.835	3.54268	3.21853	2.42007		582.132	-1.93089	3.35645	1.45493	581.954	3.54999	583.835	2.73651
582.396	-1.71726	-1.86636	582.219	-2.12518	584.104	-0.13243			582.396	-1.7904	-0.99484	582.219	-0.90396	584.104	-0.47291	-1.48184	-1.0286			582.396	-1.82456	-0.01091	582.219	-0.54693	584.104	1.61593	-1.58539	-0.66328		582.396	-1.90751	3.26305	2.3115	582.219	3.23304	2.42189	584.104	3.54867	3.22259	2.42362		582.396	-1.9314	3.37407	1.46902	582.219	3.58583	584.104	2.77376
582.66	-1.71572	-1.8529	582.485	-2.12575	584.372	-0.14364			582.66	-1.78484	-0.99668	582.485	-0.91682	584.372	-0.50539	-1.49727	-1.05331			582.66	-1.80761	-0.03759	582.485	-0.57742	584.372	1.59831	-1.60744	-0.68607		582.66	-1.90683	3.27715	2.30602	582.485	3.25665	2.41317	584.372	3.55026	3.22606	2.41924		582.66	-1.91753	3.35164	1.44888	582.485	3.60711	584.372	2.76144
582.925	-1.71124	-1.86511	582.751	-2.12652	584.641	-0.12895			582.925	-1.78132	-1.01782	582.751	-0.93016	584.641	-0.52947	-1.51349	-1.07222			582.925	-1.82142	-0.07556	582.751	-0.54631	584.641	1.5816	-1.62839	-0.70661		582.925	-1.89841	3.28976	2.30942	582.751	3.25865	2.41722	584.641	3.54812	3.22668	2.42276		582.925	-1.90527	3.33394	1.45558	582.751	3.60524	584.641	2.79539
583.189	-1.69952	-1.89229	583.017	-2.12228	584.909	-0.15112			583.189	-1.77101	-1.03458	583.017	-0.93116	584.909	-0.53809	-1.52736	-1.0888			583.189	-1.81327	-0.0927	583.017	-0.57473	584.909	1.55808	-1.64869	-0.72077		583.189	-1.89544	3.29552	2.29999	583.017	3.26045	2.4278	584.909	3.5467	3.22047	2.42947		583.189	-1.90581	3.34354	1.45892	583.017	3.60137	584.909	2.78201
583.453	-1.6937	-1.91888	583.282	-2.09472	585.178	-0.12536			583.453	-1.7692	-1.04528	583.282	-0.94274	585.178	-0.54787	-1.54152	-1.11299			583.453	-1.79	-0.12617	583.282	-0.60994	585.178	1.53901	-1.66908	-0.74464		583.453	-1.89489	3.29683	2.31317	583.282	3.26124	2.41298	585.178	3.55345	3.22749	2.42658		583.453	-1.90377	3.32467	1.47971	583.282	3.64235	585.178	2.7751
583.717	-1.69451	-1.90817	583.548	-2.09936	585.446	-0.1295			583.717	-1.77219	-1.05009	583.548	-0.94619	585.446	-0.5629	-1.55439	-1.12556			583.717	-1.78284	-0.15204	583.548	-0.66006	585.446	1.51846	-1.68815	-0.75515		583.717	-1.8821	3.29659	2.2948	583.548	3.26733	2.42017	585.446	3.55961	3.22557	2.43487		583.717	-1.89817	3.33822	1.48925	583.548	3.65023	585.446	2.77242
583.981	-1.68882	-1.92354	583.814	-2.07415	585.715	-0.14447			583.981	-1.76756	-1.06593	583.814	-0.96942	585.715	-0.57603	-1.5712	-1.14924			583.981	-1.79351	-0.18026	583.814	-0.65328	585.715	1.48509	-1.70679	-0.77809		583.981	-1.88801	3.31119	2.29123	583.814	3.29177	2.40314	585.715	3.55536	3.22561	2.42797		583.981	-1.8895	3.37521	1.52105	583.814	3.63549	585.715	2.8416
584.246	-1.67855	-1.92763	584.08	-2.07535	585.984	-0.11137			584.246	-1.75785	-1.08336	584.08	-0.97827	585.984	-0.60282	-1.585	-1.16455			584.246	-1.78827	-0.2023	584.08	-0.65036	585.984	1.46785	-1.72654	-0.78952		584.246	-1.87421	3.31275	2.28447	584.08	3.27589	2.39658	585.984	3.54923	3.22358	2.4392		584.246	-1.89313	3.36282	1.51552	584.08	3.67418	585.984	2.86865
584.51	-1.67204	-1.92169	584.345	-2.11407	586.252	-0.01498			584.51	-1.74806	-1.10169	584.345	-0.99553	586.252	-0.62144	-1.59891	-1.18497			584.51	-1.77545	-0.23173	584.345	-0.66636	586.252	1.43502	-1.74602	-0.80897		584.51	-1.87375	3.31309	2.29084	584.345	3.30486	2.39654	586.252	3.54012	3.22435	2.43547		584.51	-1.88626	3.37013	1.52664	584.345	3.66488	586.252	2.89417
584.774	-1.67203	-1.90368	584.611	-2.09788	586.521	-0.01236			584.774	-1.74205	-1.10481	584.611	-1.00256	586.521	-0.62233	-1.61629	-1.20359			584.774	-1.77002	-0.26166	584.611	-0.72494	586.521	1.42251	-1.76354	-0.82641		584.774	-1.87133	3.32487	2.28021	584.611	3.29958	2.39836	586.521	3.55806	3.22043	2.43362		584.774	-1.87581	3.34947	1.55256	584.611	3.68548	586.521	2.92208
585.038	-1.66501	-1.89187	584.877	-2.03443	586.789	-0.02054			585.038	-1.74249	-1.11341	584.877	-1.028	586.789	-0.62837	-1.62763	-1.22336			585.038	-1.76175	-0.28431	584.877	-0.75081	586.789	1.40739	-1.78253	-0.84254		585.038	-1.85651	3.32397	2.28964	584.877	3.2679	2.38189	586.789	3.55818	3.21819	2.42893		585.038	-1.88212	3.36556	1.54251	584.877	3.70585	586.789	2.95279
585.302	-1.66029	-1.9027	585.143	-2.05723	587.058	-0.06196			585.302	-1.73663	-1.13358	585.143	-1.03703	587.058	-0.63952	-1.64316	-1.23433			585.302	-1.75905	-0.31523	585.143	-0.72057	587.058	1.38554	-1.80249	-0.85217		585.302	-1.85335	3.34093	2.26804	585.143	3.29587	2.38917	587.058	3.55745	3.21675	2.43874		585.302	-1.87267	3.37512	1.53641	585.143	3.703	587.058	2.99286
585.567	-1.65316	-1.96068	585.408	-2.09729	587.326	-0.03692			585.567	-1.72257	-1.13772	585.408	-1.04164	587.326	-0.65445	-1.65663	-1.25343			585.567	-1.74695	-0.33219	585.408	-0.73402	587.326	1.36963	-1.82062	-0.86551		585.567	-1.84919	3.34186	2.26977	585.408	3.30592	2.37519	587.326	3.56497	3.2142	2.44008		585.567	-1.88219	3.37607	1.57792	585.408	3.68673	587.326	2.98743
585.831	-1.64501	-1.9486	585.674	-2.06148	587.595	0.01169			585.831	-1.71557	-1.15215	585.674	-1.04815	587.595	-0.69115	-1.66983	-1.28051			585.831	-1.74369	-0.35896	585.674	-0.76088	587.595	1.34378	-1.83695	-0.89672		585.831	-1.83653	3.3202	2.24813	585.674	3.30877	2.36635	587.595	3.54362	3.20972	2.42759		585.831	-1.86848	3.37576	1.56732	585.674	3.73505	587.595	3.06726
586.095	-1.64706	-1.90131	585.94	-2.08312	587.864	0.0028			586.095	-1.71778	-1.16202	585.94	-1.06231	587.864	-0.70359	-1.68735	-1.29776			586.095	-1.7458	-0.38788	585.94	-0.81065	587.864	1.32363	-1.85327	-0.91072		586.095	-1.83752	3.32758	2.26115	585.94	3.29939	2.37808	587.864	3.54749	3.20424	2.43296		586.095	-1.8584	3.34381	1.56785	585.94	3.73	587.864	3.08947
586.359	-1.64214	-1.88758	586.206	-2.08006	588.132	0.06768			586.359	-1.71817	-1.17707	586.206	-1.07699	588.132	-0.70594	-1.69797	-1.31736			586.359	-1.74181	-0.4166	586.206	-0.83721	588.132	1.3045	-1.86959	-0.92899		586.359	-1.83616	3.32837	2.25324	586.206	3.29888	2.38261	588.132	3.54807	3.2034	2.4241		586.359	-1.86553	3.34819	1.56472	586.206	3.73883	588.132	3.05962
586.623	-1.6434	-1.91879	586.471	-2.0981	588.401	0.07542			586.623	-1.71964	-1.19452	586.471	-1.08975	588.401	-0.73615	-1.71448	-1.334			586.623	-1.72906	-0.44261	586.471	-0.79854	588.401	1.28189	-1.88872	-0.94064		586.623	-1.84183	3.33656	2.25573	586.471	3.31935	2.3553	588.401	3.54468	3.20115	2.42973		586.623	-1.87116	3.37696	1.57224	586.471	3.77298	588.401	3.10432
586.888	-1.64711	-1.90994	586.737	-2.06423	588.669	-0.04401			586.888	-1.7067	-1.20656	586.737	-1.10689	588.669	-0.7515	-1.72819	-1.34948			586.888	-1.73063	-0.46704	586.737	-0.82413	588.669	1.25465	-1.90764	-0.95852		586.888	-1.84255	3.34915	2.24554	586.737	3.3146	2.34421	588.669	3.54551	3.19376	2.42725		586.888	-1.86707	3.37095	1.60704	586.737	3.79223	588.669	3.19983
587.152	-1.64358	-1.91718	587.003	-2.03474	588.938	-0.03157			587.152	-1.70304	-1.22294	587.003	-1.11905	588.938	-0.77041	-1.74006	-1.37645			587.152	-1.71371	-0.49157	587.003	-0.86732	588.938	1.23987	-1.92262	-0.98415		587.152	-1.82924	3.3541	2.24567	587.003	3.33096	2.33459	588.938	3.54534	3.19003	2.41194		587.152	-1.8583	3.40659	1.58362	587.003	3.77862	588.938	3.28745
587.416	-1.64217	-1.92837	587.269	-2.03971	589.206	-0.01322			587.416	-1.69913	-1.23025	587.269	-1.14941	589.206	-0.7841	-1.75608	-1.39295			587.416	-1.71172	-0.51627	587.269	-0.88546	589.206	1.21596	-1.93765	-0.99834		587.416	-1.83152	3.35858	2.24314	587.269	3.31426	2.31612	589.206	3.546	3.18437	2.40957		587.416	-1.84634	3.37604	1.614	587.269	3.76388	589.206	3.29175
587.68	-1.62972	-1.96472	587.534	-2.11159	589.475	0.02066			587.68	-1.69591	-1.24403	587.534	-1.16544	589.475	-0.80262	-1.7705	-1.41034			587.68	-1.71723	-0.5415	587.534	-0.89306	589.475	1.1999	-1.9554	-1.01371		587.68	-1.81858	3.34768	2.2223	587.534	3.31976	2.32083	589.475	3.53139	3.1775	2.41034		587.68	-1.86356	3.3581	1.60536	587.534	3.78742	589.475	3.2679
587.944	-1.63287	-1.9757	587.8	-2.10003	589.744	-0.02434			587.944	-1.6894	-1.26074	587.8	-1.16186	589.744	-0.82134	-1.78358	-1.42828			587.944	-1.70206	-0.55809	587.8	-0.89541	589.744	1.17514	-1.97192	-1.02928		587.944	-1.82176	3.36026	2.22064	587.8	3.33157	2.29944	589.744	3.535	3.17122	2.40703		587.944	-1.85273	3.37311	1.60333	587.8	3.79345	589.744	3.32554
588.209	-1.61583	-1.95142	588.066	-2.11334	590.012	-0.02718			588.209	-1.69699	-1.27301	588.066	-1.16265	590.012	-0.8244	-1.79805	-1.44429			588.209	-1.6963	-0.59478	588.066	-0.92183	590.012	1.15051	-1.98712	-1.04757		588.209	-1.80813	3.35796	2.20466	588.066	3.32457	2.31189	590.012	3.52259	3.16964	2.40504		588.209	-1.85008	3.35065	1.63402	588.066	3.81756	590.012	3.39188
588.473	-1.62206	-1.97053	588.332	-2.07368	590.281	0.000108605			588.473	-1.69699	-1.28688	588.332	-1.18972	590.281	-0.85258	-1.80953	-1.45974			588.473	-1.7044	-0.61608	588.332	-0.94438	590.281	1.13585	-2.00363	-1.05534		588.473	-1.80493	3.3467	2.21518	588.332	3.32128	2.30479	590.281	3.51314	3.15825	2.40001		588.473	-1.85447	3.35667	1.64575	588.332	3.81492	590.281	3.4751
588.737	-1.62059	-2.0096	588.597	-2.10978	590.549	-0.0158			588.737	-1.68569	-1.30902	588.597	-1.21244	590.549	-0.86945	-1.82229	-1.48016			588.737	-1.7074	-0.64656	588.597	-0.99577	590.549	1.12079	-2.01475	-1.07309		588.737	-1.79538	3.34798	2.19661	588.597	3.3325	2.26843	590.549	3.50866	3.15895	2.39712		588.737	-1.8472	3.37376	1.61735	588.597	3.82576	590.549	3.51624
589.001	-1.63001	-2.00345	588.863	-2.11198	590.818	-0.0585			589.001	-1.68541	-1.32359	588.863	-1.2202	590.818	-0.88834	-1.83576	-1.50083			589.001	-1.70675	-0.6696	588.863	-1.00812	590.818	1.1003	-2.0315	-1.09133		589.001	-1.80737	3.35465	2.17935	588.863	3.30434	2.2727	590.818	3.5048	3.15	2.38827		589.001	-1.8459	3.36714	1.62919	588.863	3.82613	590.818	3.55683
589.265	-1.631	-1.99925	589.129	-2.12839	591.086	-0.02277			589.265	-1.68165	-1.33128	589.129	-1.23456	591.086	-0.90732	-1.85041	-1.52462			589.265	-1.70131	-0.69871	589.129	-1.01603	591.086	1.06519	-2.04657	-1.11271		589.265	-1.80777	3.34761	2.1809	589.129	3.31393	2.24484	591.086	3.50227	3.14685	2.37721		589.265	-1.84977	3.36007	1.63951	589.129	3.82077	591.086	3.58073
589.53	-1.62022	-2.00047	589.395	-2.11928	591.355	0.08605			589.53	-1.68153	-1.34934	589.395	-1.24536	591.355	-0.90978	-1.86305	-1.54646			589.53	-1.69858	-0.71571	589.395	-1.03626	591.355	1.04313	-2.06126	-1.14029		589.53	-1.81908	3.3602	2.16491	589.395	3.32838	2.25149	591.355	3.50054	3.1399	2.36585		589.53	-1.85017	3.34209	1.63504	589.395	3.83013	591.355	3.63458
589.794	-1.61698	-1.95866	589.66	-2.16289	591.624	0.09306			589.794	-1.68874	-1.35771	589.66	-1.26298	591.624	-0.92128	-1.87378	-1.56165			589.794	-1.68548	-0.74739	589.66	-1.04218	591.624	1.01995	-2.07612	-1.15301		589.794	-1.8111	3.35027	2.17012	589.66	3.32201	2.25705	591.624	3.48699	3.12743	2.36798		589.794	-1.83257	3.34309	1.64467	589.66	3.83086	591.624	3.71244
590.058	-1.61846	-1.97548	589.926	-2.17432	591.892	0.09784			590.058	-1.69366	-1.37303	589.926	-1.27825	591.892	-0.93803	-1.88846	-1.57877			590.058	-1.69547	-0.78004	589.926	-1.06804	591.892	1.01419	-2.09052	-1.16372		590.058	-1.80233	3.35107	2.14299	589.926	3.3191	2.23109	591.892	3.48342	3.1243	2.36272		590.058	-1.84537	3.3311	1.63068	589.926	3.80634	591.892	3.73147
590.322	-1.62679	-2.02697	590.192	-2.20673	592.161	0.0411			590.322	-1.68571	-1.39649	590.192	-1.29224	592.161	-0.9546	-1.90364	-1.60015			590.322	-1.70097	-0.79308	590.192	-1.07858	592.161	0.99189	-2.10553	-1.18535		590.322	-1.78722	3.35151	2.14495	590.192	3.32402	2.23318	592.161	3.47548	3.11266	2.34912		590.322	-1.84035	3.35085	1.64533	590.192	3.80583	592.161	3.75249
590.586	-1.62098	-2.00519	590.458	-2.22687	592.429	0.02878			590.586	-1.67603	-1.40671	590.458	-1.3186	592.429	-0.96457	-1.91608	-1.6166			590.586	-1.69884	-0.8203	590.458	-1.13502	592.429	0.95721	-2.11739	-1.20479		590.586	-1.78913	3.34529	2.12841	590.458	3.32123	2.22848	592.429	3.46399	3.10481	2.34682		590.586	-1.84743	3.31376	1.65689	590.458	3.84381	592.429	3.79487
590.851	-1.61857	-2.02675	590.723	-2.19921	592.698	-0.04103			590.851	-1.67977	-1.41991	590.723	-1.32267	592.698	-0.99283	-1.92983	-1.62553			590.851	-1.6935	-0.85342	590.723	-1.14737	592.698	0.92987	-2.13272	-1.20763		590.851	-1.78888	3.34516	2.11065	590.723	3.32092	2.20183	592.698	3.4612	3.09574	2.35023		590.851	-1.83882	3.34958	1.6629	590.723	3.84671	592.698	3.88919
591.115	-1.62049	-2.03046	590.989	-2.19541	592.966	-0.00621			591.115	-1.68842	-1.439	590.989	-1.3377	592.966	-1.00504	-1.94361	-1.6418			591.115	-1.70361	-0.87189	590.989	-1.13001	592.966	0.9114	-2.14775	-1.21908		591.115	-1.79551	3.34755	2.11476	590.989	3.31684	2.18695	592.966	3.45274	3.09	2.35184		591.115	-1.84349	3.34348	1.67256	590.989	3.83515	592.966	3.92558
591.379	-1.61884	-2.02122	591.255	-2.2132	593.235	-0.02201			591.379	-1.68319	-1.45077	591.255	-1.3487	593.235	-1.02754	-1.95624	-1.65957			591.379	-1.70096	-0.89494	591.255	-1.14697	593.235	0.89404	-2.15942	-1.23475		591.379	-1.79228	3.34111	2.11079	591.255	3.32388	2.16334	593.235	3.44539	3.0821	2.34021		591.379	-1.84001	3.30482	1.65149	591.255	3.82292	593.235	3.97974
591.643	-1.60703	-2.01951	591.521	-2.23565	593.504	-0.03676			591.643	-1.68223	-1.46942	591.521	-1.36802	593.504	-1.02767	-1.96832	-1.68112			591.643	-1.6992	-0.91936	591.521	-1.19989	593.504	0.8744	-2.17537	-1.25492		591.643	-1.78178	3.35525	2.10523	591.521	3.32499	2.13774	593.504	3.44124	3.07392	2.32912		591.643	-1.85321	3.31669	1.63917	591.521	3.83604	593.504	4.03386
591.907	-1.61235	-2.01624	591.786	-2.20468	593.772	-0.00314			591.907	-1.6805	-1.46742	591.786	-1.38413	593.772	-1.04669	-1.98318	-1.69835			591.907	-1.69284	-0.9392	591.786	-1.17888	593.772	0.85236	-2.18717	-1.26797		591.907	-1.7821	3.35235	2.09441	591.786	3.32101	2.13555	593.772	3.42266	3.06542	2.32103		591.907	-1.86059	3.29244	1.67238	591.786	3.85792	593.772	4.05897
592.172	-1.61921	-2.01197	592.052	-2.23424	594.041	0.03559			592.172	-1.67826	-1.48178	592.052	-1.39047	594.041	-1.06567	-1.99467	-1.71393			592.172	-1.68961	-0.96196	592.052	-1.16194	594.041	0.84142	-2.19925	-1.2839		592.172	-1.78322	3.35427	2.07389	592.052	3.31843	2.1202	594.041	3.41263	3.05419	2.32067		592.172	-1.84521	3.31877	1.65752	592.052	3.83761	594.041	4.07976
592.436	-1.61405	-2.03486	592.318	-2.27255	594.309	0.03601			592.436	-1.67892	-1.48746	592.318	-1.39357	594.309	-1.0869	-2.00976	-1.73157			592.436	-1.70275	-0.99158	592.318	-1.22332	594.309	0.8276	-2.21316	-1.29969		592.436	-1.78519	3.33762	2.0674	592.318	3.31162	2.11274	594.309	3.40515	3.04407	2.31204		592.436	-1.84544	3.2915	1.66753	592.318	3.84645	594.309	4.12611
592.7	-1.61799	-2.07117	592.584	-2.26716	594.578	0.02068			592.7	-1.67469	-1.49499	592.584	-1.40015	594.578	-1.10033	-2.02171	-1.74454			592.7	-1.68785	-1.00996	592.584	-1.24664	594.578	0.80023	-2.22468	-1.31337		592.7	-1.78797	3.34348	2.06127	592.584	3.31208	2.10004	594.578	3.39488	3.0406	2.31228		592.7	-1.83314	3.28775	1.67102	592.584	3.8497	594.578	4.13318
592.964	-1.61257	-2.08538	592.849	-2.27275	594.846	0.063			592.964	-1.67704	-1.51504	592.849	-1.41542	594.846	-1.11169	-2.03355	-1.76773			592.964	-1.69485	-1.03344	592.849	-1.29057	594.846	0.7742	-2.23805	-1.33451		592.964	-1.7945	3.33488	2.04892	592.849	3.31933	2.11023	594.846	3.38451	3.02223	2.29565		592.964	-1.83209	3.27314	1.66792	592.849	3.86227	594.846	4.19835
593.228	-1.60725	-2.03224	593.115	-2.27136	595.115	0.04822			593.228	-1.67159	-1.51825	593.115	-1.43732	595.115	-1.12944	-2.04447	-1.7875			593.228	-1.68736	-1.0596	593.115	-1.28823	595.115	0.76215	-2.24942	-1.35592		593.228	-1.77761	3.33756	2.02587	593.115	3.31866	2.0759	595.115	3.37387	3.01816	2.27979		593.228	-1.84378	3.27739	1.68218	593.115	3.85593	595.115	4.22953
593.493	-1.60264	-2.00868	593.381	-2.2384	595.384	0.01353			593.493	-1.6687	-1.52642	593.381	-1.44144	595.384	-1.13357	-2.05879	-1.79956			593.493	-1.68457	-1.07364	593.381	-1.30235	595.384	0.73937	-2.26157	-1.35843		593.493	-1.76881	3.33149	2.03182	593.381	3.31154	2.06899	595.384	3.37759	3.00209	2.28035		593.493	-1.84653	3.25742	1.67506	593.381	3.87037	595.384	4.2217
593.757	-1.60965	-2.03975	593.647	-2.21021	595.652	0.02963			593.757	-1.67218	-1.55039	593.647	-1.45351	595.652	-1.1585	-2.06937	-1.8111			593.757	-1.6934	-1.09364	593.647	-1.29444	595.652	0.70759	-2.27246	-1.36771		593.757	-1.77286	3.33133	2.03196	593.647	3.31353	2.05349	595.652	3.37698	3.00049	2.28086		593.757	-1.84993	3.26975	1.65871	593.647	3.85315	595.652	4.27739
594.021	-1.60212	-2.05513	593.912	-2.24726	595.921	0.01903			594.021	-1.6676	-1.55612	593.912	-1.47483	595.921	-1.17373	-2.08221	-1.82971			594.021	-1.68978	-1.1142	593.912	-1.2913	595.921	0.6832	-2.28512	-1.38523		594.021	-1.77333	3.33947	2.00735	593.912	3.32168	2.04374	595.921	3.35587	2.98654	2.2709		594.021	-1.84544	3.27055	1.68082	593.912	3.85785	595.921	4.33798
594.285	-1.60881	-2.03949	594.178	-2.21627	596.189	0.01911			594.285	-1.66433	-1.5542	594.178	-1.45586	596.189	-1.17947	-2.09691	-1.84877			594.285	-1.68444	-1.13238	594.178	-1.29184	596.189	0.67117	-2.2975	-1.4075		594.285	-1.77138	3.3267	1.98769	594.178	3.30257	2.03042	596.189	3.3428	2.96967	2.25612		594.285	-1.85939	3.27258	1.68608	594.178	3.84063	596.189	4.32982
594.549	-1.59845	-2.04842	594.444	-2.21763	596.458	0.1095			594.549	-1.66869	-1.56361	594.444	-1.47129	596.458	-1.18304	-2.10695	-1.86212			594.549	-1.68384	-1.14861	594.444	-1.34673	596.458	0.66187	-2.30677	-1.41686		594.549	-1.77246	3.33849	1.99266	594.444	3.27248	2.02927	596.458	3.32789	2.96468	2.25442		594.549	-1.84766	3.26667	1.68947	594.444	3.8672	596.458	4.32387
594.814	-1.61045	-2.0574	594.71	-2.16807	596.726	0.0723			594.814	-1.66367	-1.56497	594.71	-1.49558	596.726	-1.21119	-2.11577	-1.87222			594.814	-1.67526	-1.162	594.71	-1.37439	596.726	0.64341	-2.31722	-1.4213		594.814	-1.77021	3.3305	1.97998	594.71	3.29184	1.98209	596.726	3.31943	2.95618	2.25359		594.814	-1.84561	3.22004	1.68489	594.71	3.8757	596.726	4.41622
595.078	-1.60692	-2.03786	594.975	-2.16912	596.995	0.1177			595.078	-1.65866	-1.56598	594.975	-1.48131	596.995	-1.23177	-2.12813	-1.89151			595.078	-1.67341	-1.18175	594.975	-1.35585	596.995	0.63088	-2.3299	-1.44019		595.078	-1.75606	3.32623	1.95816	594.975	3.2758	1.99757	596.995	3.33578	2.94679	2.24107		595.078	-1.85296	3.25401	1.69703	594.975	3.88478	596.995	4.42023
595.342	-1.59527	-2.01612	595.241	-2.1965	597.264	0.15302			595.342	-1.65076	-1.57943	595.241	-1.49051	597.264	-1.2335	-2.14113	-1.90622			595.342	-1.6534	-1.19657	595.241	-1.32081	597.264	0.61758	-2.3401	-1.45206		595.342	-1.75626	3.32173	1.96354	595.241	3.28207	1.97908	597.264	3.31911	2.93108	2.23376		595.342	-1.83959	3.25299	1.68141	595.241	3.89148	597.264	4.4318
595.606	-1.59795	-1.99753	595.507	-2.1374	597.532	0.15668			595.606	-1.65527	-1.57663	595.507	-1.49539	597.532	-1.23354	-2.15351	-1.91692			595.606	-1.67922	-1.21356	595.507	-1.36069	597.532	0.59744	-2.35155	-1.4609		595.606	-1.76322	3.31497	1.94545	595.507	3.27716	1.94618	597.532	3.30504	2.92307	2.23218		595.606	-1.84218	3.25213	1.66412	595.507	3.88412	597.532	4.37042
595.87	-1.58786	-1.99015	595.773	-2.16556	597.801	0.11608			595.87	-1.65079	-1.58984	595.773	-1.50471	597.801	-1.24091	-2.16355	-1.93348			595.87	-1.67155	-1.22846	595.773	-1.38406	597.801	0.57401	-2.36301	-1.47244		595.87	-1.76663	3.3241	1.9409	595.773	3.27774	1.93962	597.801	3.29504	2.91216	2.22827		595.87	-1.84508	3.22187	1.68182	595.773	3.87221	597.801	4.42086
596.135	-1.59094	-1.99614	596.038	-2.1237	598.069	0.07262			596.135	-1.64512	-1.5882	596.038	-1.51119	598.069	-1.24378	-2.17429	-1.94946			596.135	-1.66264	-1.24275	596.038	-1.38092	598.069	0.5635	-2.37333	-1.4862		596.135	-1.7579	3.33281	1.92711	596.038	3.28773	1.92114	598.069	3.28594	2.89796	2.21394		596.135	-1.83587	3.20508	1.68875	596.038	3.90851	598.069	4.41851
596.399	-1.58168	-1.95338	596.304	-2.14181	598.338	0.17165			596.399	-1.65097	-1.59131	596.304	-1.52233	598.338	-1.25851	-2.18666	-1.96776			596.399	-1.64912	-1.25377	596.304	-1.37912	598.338	0.55516	-2.38379	-1.50731		596.399	-1.74541	3.31182	1.91223	596.304	3.30321	1.95056	598.338	3.28266	2.89235	2.20048		596.399	-1.82759	3.22342	1.69343	596.304	3.87134	598.338	4.47404
596.663	-1.58273	-1.94051	596.57	-2.11957	598.606	0.17222			596.663	-1.65381	-1.60433	596.57	-1.52895	598.606	-1.27431	-2.19414	-1.9826			596.663	-1.64885	-1.25919	596.57	-1.40957	598.606	0.54213	-2.39284	-1.51475		596.663	-1.75122	3.31111	1.90231	596.57	3.29563	1.90573	598.606	3.27033	2.88262	2.19882		596.663	-1.84594	3.19638	1.71394	596.57	3.90544	598.606	4.47964
596.927	-1.57166	-1.96156	596.836	-2.08891	598.875	0.21698			596.927	-1.63526	-1.60476	596.836	-1.52742	598.875	-1.28458	-2.20968	-1.98752			596.927	-1.64045	-1.27807	596.836	-1.42443	598.875	0.51625	-2.40464	-1.5163		596.927	-1.74623	3.32339	1.89013	596.836	3.28804	1.86434	598.875	3.25816	2.86677	2.19823		596.927	-1.82919	3.18214	1.66278	596.836	3.91691	598.875	4.46384
597.191	-1.56279	-1.95301	597.101	-2.0676	599.144	0.16082			597.191	-1.63558	-1.619	597.101	-1.51952	599.144	-1.2947	-2.219	-2.00826			597.191	-1.63859	-1.29142	597.101	-1.38738	599.144	0.49794	-2.41456	-1.53761		597.191	-1.73927	3.32474	1.8841	597.101	3.28696	1.88683	599.144	3.25316	2.85777	2.18099		597.191	-1.82801	3.21142	1.70239	597.101	3.89249	599.144	4.47674
597.456	-1.56848	-1.90126	597.367	-2.07114	599.412	0.17947			597.456	-1.63176	-1.61581	597.367	-1.53468	599.412	-1.31485	-2.23142	-2.02675			597.456	-1.6236	-1.30249	597.367	-1.39	599.412	0.48478	-2.42422	-1.55362		597.456	-1.74745	3.3155	1.86518	597.367	3.29783	1.86976	599.412	3.24015	2.84438	2.17207		597.456	-1.81919	3.18903	1.69182	597.367	3.91583	599.412	4.4493
597.72	-1.56057	-1.91603	597.633	-2.01475	599.681	0.21821			597.72	-1.62572	-1.61395	597.633	-1.53846	599.681	-1.33044	-2.24112	-2.03842			597.72	-1.62649	-1.31204	597.633	-1.43009	599.681	0.4592	-2.43551	-1.56715		597.72	-1.72991	3.30771	1.86348	597.633	3.30653	1.8722	599.681	3.22545	2.83437	2.16602		597.72	-1.82618	3.19067	1.67742	597.633	3.90584	599.681	4.39997
597.984	-1.55941	-1.94273	597.899	-1.99288	599.949	0.16263			597.984	-1.62143	-1.62368	597.899	-1.54257	599.949	-1.33747	-2.25289	-2.05035			597.984	-1.62866	-1.32173	597.899	-1.4211	599.949	0.4509	-2.44758	-1.57528		597.984	-1.71995	3.31084	1.85395	597.899	3.27704	1.84691	599.949	3.21711	2.81856	2.15702		597.984	-1.82435	3.17229	1.67322	597.899	3.89473	599.949	4.43448
598.248	-1.55407	-1.90255	598.164	-1.95712	600.218	0.17585			598.248	-1.61938	-1.63276	598.164	-1.54319	600.218	-1.3486	-2.26482	-2.07024			598.248	-1.6123	-1.33042	598.164	-1.43535	600.218	0.42971	-2.45551	-1.5971		598.248	-1.73222	3.31152	1.8416	598.164	3.2725	1.81196	600.218	3.20484	2.81172	2.14291		598.248	-1.82695	3.17326	1.70491	598.164	3.89821	600.218	4.40613
598.512	-1.5489	-1.85474	598.43	-1.94705	600.486	0.31366			598.512	-1.61935	-1.63116	598.43	-1.55125	600.486	-1.34927	-2.27421	-2.08858			598.512	-1.60739	-1.35203	598.43	-1.43662	600.486	0.41694	-2.46629	-1.6128		598.512	-1.72714	3.3041	1.83671	598.43	3.27393	1.80963	600.486	3.20045	2.79631	2.13302		598.512	-1.8253	3.18481	1.70669	598.43	3.90842	600.486	4.39478
598.777	-1.54276	-1.84001	598.696	-1.91962	600.755	0.36587			598.777	-1.60956	-1.64166	598.696	-1.53995	600.755	-1.36237	-2.28289	-2.09978			598.777	-1.61431	-1.36178	598.696	-1.49228	600.755	0.3975	-2.47526	-1.6194		598.777	-1.71335	3.29801	1.81786	598.696	3.28163	1.81025	600.755	3.19452	2.78969	2.12368		598.777	-1.8113	3.18615	1.72922	598.696	3.94068	600.755	4.40196
599.041	-1.55039	-1.8358	598.962	-1.93069	601.024	0.31848			599.041	-1.6064	-1.63562	598.962	-1.55521	601.024	-1.36107	-2.29614	-2.11448			599.041	-1.59642	-1.37019	598.962	-1.46205	601.024	0.39807	-2.48478	-1.63489		599.041	-1.70525	3.29137	1.81256	598.962	3.27697	1.77343	601.024	3.17164	2.77571	2.11376		599.041	-1.81892	3.15034	1.70531	598.962	3.9493	601.024	4.36415
599.305	-1.54072	-1.83295	599.227	-1.90112	601.292	0.33661			599.305	-1.60232	-1.64383	599.227	-1.56271	601.292	-1.37858	-2.30747	-2.13683			599.305	-1.59099	-1.37404	599.227	-1.44622	601.292	0.38373	-2.49546	-1.6585		599.305	-1.70203	3.28732	1.78697	599.227	3.29003	1.78442	601.292	3.16173	2.76754	2.09919		599.305	-1.80132	3.2002	1.689	599.227	3.90672	601.292	4.38229
599.569	-1.5321	-1.80076	599.493	-1.87883	601.561	0.32134			599.569	-1.59981	-1.6461	599.493	-1.55324	601.561	-1.38621	-2.31793	-2.15649			599.569	-1.58608	-1.37972	599.493	-1.47054	601.561	0.35183	-2.50371	-1.67996		599.569	-1.7032	3.28211	1.77421	599.493	3.28598	1.74994	601.561	3.15293	2.75402	2.08017		599.569	-1.81161	3.15309	1.71144	599.493	3.90141	601.561	4.39313
599.833	-1.53577	-1.7932	599.759	-1.87261	601.829	0.30984			599.833	-1.60034	-1.63904	599.759	-1.56928	601.829	-1.40817	-2.32837	-2.16446			599.833	-1.57509	-1.39205	599.759	-1.46068	601.829	0.32949	-2.51345	-1.68241		599.833	-1.70252	3.2798	1.77099	599.759	3.25121	1.72179	601.829	3.14442	2.74319	2.08098		599.833	-1.81245	3.15061	1.67091	599.759	3.89523	601.829	4.34691
600.098	-1.52757	-1.83295	600.025	-1.80995	602.098	0.36343			600.098	-1.59567	-1.64664	600.025	-1.5752	602.098	-1.42996	-2.33727	-2.17889			600.098	-1.56989	-1.39587	600.025	-1.45909	602.098	0.30902	-2.52357	-1.69996		600.098	-1.69788	3.27869	1.75963	600.025	3.26559	1.69767	602.098	3.13157	2.73015	2.06578		600.098	-1.80711	3.14187	1.70554	600.025	3.9224	602.098	4.37947
600.362	-1.52907	-1.80729	600.29	-1.81745	602.366	0.32163			600.362	-1.58695	-1.6502	600.29	-1.57144	602.366	-1.41834	-2.34797	-2.19802			600.362	-1.55921	-1.40578	600.29	-1.48646	602.366	0.29437	-2.53309	-1.71812		600.362	-1.68555	3.27561	1.74078	600.29	3.26417	1.69025	602.366	3.11236	2.72024	2.0524		600.362	-1.79589	3.12611	1.65005	600.29	3.92265	602.366	4.31559
600.626	-1.50731	-1.73386	600.556	-1.79277	602.635	0.33721			600.626	-1.57383	-1.66094	600.556	-1.56821	602.635	-1.42827	-2.35869	-2.21559			600.626	-1.54754	-1.41754	600.556	-1.4762	602.635	0.27807	-2.54252	-1.73695		600.626	-1.67275	3.27895	1.74239	600.556	3.26807	1.66985	602.635	3.10439	2.71159	2.03678		600.626	-1.7952	3.11651	1.7173	600.556	3.93066	602.635	4.28964
600.89	-1.50834	-1.71541	600.822	-1.76126	602.903	0.33949			600.89	-1.5815	-1.66039	600.822	-1.56696	602.903	-1.43407	-2.36864	-2.22826			600.89	-1.5499	-1.42904	600.822	-1.47365	602.903	0.26157	-2.55223	-1.74727		600.89	-1.66311	3.25397	1.70706	600.822	3.2394	1.6496	602.903	3.09216	2.69639	2.03314		600.89	-1.79328	3.12222	1.69356	600.822	3.94022	602.903	4.24554
601.154	-1.51057	-1.76145	601.088	-1.78013	603.172	0.40826			601.154	-1.57084	-1.65501	601.088	-1.57988	603.172	-1.44431	-2.37951	-2.23914			601.154	-1.54245	-1.42611	601.088	-1.4652	603.172	0.24733	-2.5619	-1.75584		601.154	-1.6696	3.2561	1.69463	601.088	3.23234	1.66724	603.172	3.09036	2.68708	2.02627		601.154	-1.78599	3.14402	1.6858	601.088	3.89307	603.172	4.25556
601.419	-1.49304	-1.74685	601.353	-1.79768	603.441	0.40889			601.419	-1.5704	-1.65904	601.353	-1.59542	603.441	-1.4482	-2.39206	-2.25951			601.419	-1.54287	-1.44421	601.353	-1.4935	603.441	0.23837	-2.57304	-1.77983		601.419	-1.67071	3.24572	1.68421	601.353	3.21994	1.63906	603.441	3.07307	2.67163	2.00382		601.419	-1.78682	3.10857	1.68699	601.353	3.93165	603.441	4.29651
601.683	-1.49296	-1.74605	601.619	-1.7437	603.709	0.3701			601.683	-1.55586	-1.67757	601.619	-1.59841	603.709	-1.44901	-2.40063	-2.26833			601.683	-1.5365	-1.45213	601.619	-1.51648	603.709	0.21242	-2.57848	-1.78786		601.683	-1.66319	3.25702	1.67509	601.619	3.23668	1.61895	603.709	3.05476	2.66136	2.00476		601.683	-1.77901	3.10945	1.68342	601.619	3.9076	603.709	4.29266
601.947	-1.48592	-1.70952	601.885	-1.73466	603.978	0.35656			601.947	-1.5506	-1.67205	601.885	-1.59062	603.978	-1.47145	-2.41057	-2.27508			601.947	-1.5266	-1.46508	601.885	-1.52458	603.978	0.19001	-2.58948	-1.78993		601.947	-1.64544	3.23838	1.6494	601.885	3.25674	1.61905	603.978	3.03379	2.6518	2.00847		601.947	-1.77514	3.09533	1.67649	601.885	3.90076	603.978	4.24466
602.211	-1.48966	-1.69507	602.151	-1.70157	604.246	0.3898			602.211	-1.55223	-1.6786	602.151	-1.58311	604.246	-1.47045	-2.41974	-2.29401			602.211	-1.52165	-1.46719	602.151	-1.5271	604.246	0.18872	-2.59822	-1.81132		602.211	-1.63814	3.23024	1.6349	602.151	3.1986	1.56444	604.246	3.03452	2.63768	1.9902		602.211	-1.76958	3.05889	1.68623	602.151	3.88858	604.246	4.19258
602.475	-1.48218	-1.69545	602.416	-1.64944	604.515	0.40143			602.475	-1.54105	-1.68773	602.416	-1.57905	604.515	-1.48813	-2.43009	-2.30644			602.475	-1.50575	-1.47611	602.416	-1.51295	604.515	0.1654	-2.60389	-1.82396		602.475	-1.63118	3.22172	1.62477	602.416	3.21954	1.53278	604.515	3.02709	2.62797	1.98095		602.475	-1.76751	3.11526	1.69301	602.416	3.88018	604.515	4.19263
602.74	-1.46872	-1.6894	602.682	-1.62479	604.783	0.42323			602.74	-1.54061	-1.67867	602.682	-1.58683	604.783	-1.49417	-2.4395	-2.32429			602.74	-1.50124	-1.48351	602.682	-1.57212	604.783	0.13689	-2.61334	-1.84065		602.74	-1.62099	3.2244	1.59807	602.682	3.20634	1.51984	604.783	3.01154	2.61534	1.9724		602.74	-1.74876	3.06442	1.68884	602.682	3.89977	604.783	4.17244
603.004	-1.46995	-1.66076	602.948	-1.61362	605.052	0.42629			603.004	-1.54229	-1.68451	602.948	-1.60069	605.052	-1.51499	-2.45077	-2.33615			603.004	-1.50791	-1.50128	602.948	-1.57272	605.052	0.12188	-2.62181	-1.85464		603.004	-1.61485	3.20521	1.58745	602.948	3.18472	1.52369	605.052	2.99383	2.59788	1.96396		603.004	-1.74378	3.07418	1.69404	602.948	3.91834	605.052	4.12812
603.268	-1.46522	-1.61798	603.214	-1.6433	605.321	0.39375			603.268	-1.5255	-1.69053	603.214	-1.60237	605.321	-1.52195	-2.46163	-2.3434			603.268	-1.49988	-1.504	603.214	-1.52141	605.321	0.10271	-2.62927	-1.86197		603.268	-1.6039	3.1936	1.57038	603.214	3.19962	1.49809	605.321	2.988	2.58884	1.96383		603.268	-1.75701	3.04335	1.67802	603.214	3.87434	605.321	4.15479
603.532	-1.4468	-1.60427	603.479	-1.60502	605.589	0.43962			603.532	-1.51939	-1.69303	603.479	-1.60542	605.589	-1.51968	-2.46987	-2.35295			603.532	-1.47899	-1.51224	603.479	-1.50558	605.589	0.08903	-2.63689	-1.86698		603.532	-1.60517	3.19177	1.56664	603.479	3.20862	1.46295	605.589	2.96974	2.58076	1.96012		603.532	-1.74592	3.07945	1.67468	603.479	3.90813	605.589	4.09296
603.796	-1.44092	-1.60728	603.745	-1.58372	605.858	0.37627			603.796	-1.50914	-1.69212	603.745	-1.60409	605.858	-1.51477	-2.48134	-2.36868			603.796	-1.47142	-1.5185	603.745	-1.57682	605.858	0.07253	-2.64623	-1.88214		603.796	-1.61123	3.18608	1.53952	603.745	3.20544	1.43123	605.858	2.95292	2.5697	1.95306		603.796	-1.72918	3.03342	1.66478	603.745	3.88294	605.858	4.04442
604.061	-1.43888	-1.60124	604.011	-1.58488	606.126	0.45277			604.061	-1.49343	-1.70599	604.011	-1.59767	606.126	-1.53703	-2.48912	-2.38728			604.061	-1.47344	-1.53013	604.011	-1.59992	606.126	0.05482	-2.65461	-1.90091		604.061	-1.59178	3.1744	1.529	604.011	3.18248	1.42482	606.126	2.95067	2.55706	1.93563		604.061	-1.73131	3.01502	1.6655	604.011	3.85325	606.126	4.12132
604.325	-1.42731	-1.60001	604.277	-1.56179	606.395	0.47587			604.325	-1.49212	-1.70641	604.277	-1.60069	606.395	-1.55594	-2.49861	-2.40119			604.325	-1.45766	-1.53555	604.277	-1.57116	606.395	0.0392	-2.66077	-1.91918		604.325	-1.5761	3.16284	1.50496	604.277	3.1997	1.41818	606.395	2.93608	2.54236	1.92512		604.325	-1.73146	3.05124	1.65633	604.277	3.85864	606.395	4.12946
604.589	-1.41926	-1.5558	604.542	-1.55806	606.663	0.48565			604.589	-1.47767	-1.70697	604.542	-1.599	606.663	-1.5474	-2.50636	-2.40943			604.589	-1.44491	-1.54355	604.542	-1.57354	606.663	0.01496	-2.6667	-1.92623		604.589	-1.5629	3.1524	1.485	604.542	3.1891	1.3863	606.663	2.92108	2.53214	1.92281		604.589	-1.70608	3.00214	1.67202	604.542	3.86959	606.663	4.05829
604.853	-1.40891	-1.53279	604.808	-1.4841	606.932	0.42019			604.853	-1.48289	-1.71363	604.808	-1.61222	606.932	-1.55392	-2.5168	-2.41766			604.853	-1.45397	-1.55658	604.808	-1.57881	606.932	0.0062	-2.67522	-1.93664		604.853	-1.55986	3.15383	1.46874	604.808	3.16996	1.38541	606.932	2.91928	2.52289	1.92237		604.853	-1.69611	3.01921	1.66805	604.808	3.89091	606.932	4.03701
605.117	-1.41269	-1.54297	605.074	-1.48212	607.201	0.38735			605.117	-1.46973	-1.71665	605.074	-1.60908	607.201	-1.56385	-2.52716	-2.43333			605.117	-1.44134	-1.5629	605.074	-1.56611	607.201	-0.01778	-2.6828	-1.94765		605.117	-1.55315	3.14091	1.44482	605.074	3.15264	1.36472	607.201	2.8956	2.50711	1.91297		605.117	-1.70757	3.01288	1.65702	605.074	3.84116	607.201	3.99774
605.382	-1.39994	-1.56961	605.34	-1.47383	607.469	0.45614			605.382	-1.46849	-1.70725	605.34	-1.60866	607.469	-1.58484	-2.53381	-2.43796			605.382	-1.43956	-1.57562	605.34	-1.56415	607.469	-0.03558	-2.6895	-1.95501		605.382	-1.54937	3.12247	1.43212	605.34	3.15929	1.33063	607.469	2.885	2.49436	1.91504		605.382	-1.71162	3.02263	1.67545	605.34	3.84785	607.469	4.0068
605.646	-1.39337	-1.5404	605.605	-1.4457	607.738	0.51068			605.646	-1.46742	-1.71781	605.605	-1.61091	607.738	-1.59183	-2.54314	-2.45324			605.646	-1.42884	-1.58025	605.605	-1.57472	607.738	-0.05706	-2.69743	-1.97006		605.646	-1.54405	3.12288	1.40839	605.605	3.15706	1.30368	607.738	2.87102	2.4864	1.9056		605.646	-1.69518	3.00232	1.65001	605.605	3.87632	607.738	4.0181
605.91	-1.38273	-1.50586	605.871	-1.47661	608.006	0.44865			605.91	-1.45631	-1.7306	605.871	-1.61952	608.006	-1.58249	-2.55105	-2.4629			605.91	-1.40779	-1.58598	605.871	-1.58886	608.006	-0.08224	-2.70192	-1.97942		605.91	-1.53794	3.10723	1.39903	605.871	3.14063	1.28729	608.006	2.85401	2.47579	1.90436		605.91	-1.67907	2.99421	1.68078	605.871	3.82221	608.006	3.98285
606.174	-1.37957	-1.47671	606.137	-1.43962	608.275	0.49796			606.174	-1.43088	-1.73402	606.137	-1.61716	608.275	-1.59758	-2.56245	-2.48313			606.174	-1.40108	-1.59246	606.137	-1.56408	608.275	-0.09748	-2.71039	-2.00202		606.174	-1.51276	3.09553	1.38532	606.137	3.13965	1.26614	608.275	2.84293	2.46102	1.88677		606.174	-1.67041	2.99819	1.66157	606.137	3.81432	608.275	3.92744
606.438	-1.35725	-1.45862	606.403	-1.41088	608.543	0.52738			606.438	-1.41087	-1.73451	606.403	-1.61406	608.543	-1.59715	-2.56942	-2.49236			606.438	-1.38988	-1.60374	606.403	-1.56605	608.543	-0.11392	-2.7166	-2.00941		606.438	-1.51226	3.09601	1.35814	606.403	3.14263	1.26853	608.543	2.83163	2.44821	1.88681		606.438	-1.65222	3.00411	1.67256	606.403	3.83577	608.543	3.92907
606.703	-1.35318	-1.43138	606.668	-1.3622	608.812	0.57374			606.703	-1.41182	-1.73883	606.668	-1.60496	608.812	-1.63095	-2.57995	-2.50322			606.703	-1.37387	-1.60901	606.668	-1.56829	608.812	-0.13286	-2.72359	-2.02404		606.703	-1.4956	3.09328	1.34206	606.668	3.1095	1.23659	608.812	2.8193	2.44244	1.87835		606.703	-1.65263	3.02271	1.6709	606.668	3.84355	608.812	3.9905
606.967	-1.35339	-1.44154	606.934	-1.37638	609.081	0.51526			606.967	-1.40824	-1.73422	606.934	-1.61225	609.081	-1.63216	-2.58661	-2.50937			606.967	-1.35951	-1.62202	606.934	-1.54859	609.081	-0.14629	-2.72963	-2.02784		606.967	-1.47993	3.07342	1.32665	606.934	3.12974	1.21798	609.081	2.80602	2.42401	1.8859		606.967	-1.64859	2.96977	1.64359	606.934	3.83392	609.081	3.92303
607.231	-1.32506	-1.43257	607.2	-1.30098	609.349	0.49235			607.231	-1.40374	-1.74025	607.2	-1.6187	609.349	-1.63027	-2.59473	-2.52047			607.231	-1.36647	-1.62467	607.2	-1.56937	609.349	-0.16366	-2.73446	-2.04166		607.231	-1.47617	3.05982	1.29541	607.2	3.09099	1.17093	609.349	2.79558	2.41624	1.8746		607.231	-1.64152	2.99325	1.64561	607.2	3.7641	609.349	3.92921
607.495	-1.32544	-1.42573	607.466	-1.30254	609.618	0.49804			607.495	-1.39689	-1.74871	607.466	-1.61633	609.618	-1.64787	-2.60404	-2.53348			607.495	-1.34638	-1.64347	607.466	-1.59827	609.618	-0.18484	-2.74126	-2.05574		607.495	-1.46905	3.04942	1.28188	607.466	3.09627	1.16102	609.618	2.78079	2.40523	1.86853		607.495	-1.62293	2.94367	1.68609	607.466	3.78644	609.618	3.93692
607.759	-1.31576	-1.39073	607.731	-1.28886	609.886	0.50031			607.759	-1.37018	-1.75747	607.731	-1.61509	609.886	-1.65465	-2.61511	-2.54042			607.759	-1.33139	-1.64273	607.731	-1.60388	609.886	-0.20571	-2.74949	-2.06276		607.759	-1.46004	3.03068	1.25477	607.731	3.08437	1.13071	609.886	2.76964	2.39262	1.86907		607.759	-1.62685	2.93485	1.61698	607.731	3.82563	609.886	3.86522
608.024	-1.30495	-1.41397	607.997	-1.23386	610.155	0.45306			608.024	-1.36557	-1.75358	607.997	-1.60763	610.155	-1.66187	-2.62203	-2.55			608.024	-1.32259	-1.65431	607.997	-1.59588	610.155	-0.221	-2.7567	-2.07092		608.024	-1.45609	3.03318	1.25415	607.997	3.09737	1.11212	610.155	2.75662	2.38251	1.87003		608.024	-1.60586	2.93306	1.69169	607.997	3.78351	610.155	3.87065
608.288	-1.29199	-1.38468	608.263	-1.2414	610.423	0.47363			608.288	-1.35328	-1.76055	608.263	-1.60287	610.423	-1.64845	-2.6278	-2.56532			608.288	-1.324	-1.6562	608.263	-1.62534	610.423	-0.24502	-2.76155	-2.09052		608.288	-1.45684	3.00473	1.2212	608.263	3.09214	1.10311	610.423	2.74758	2.37322	1.85562		608.288	-1.58422	2.93822	1.60389	608.263	3.78468	610.423	3.84919
608.552	-1.27912	-1.33783	608.529	-1.22675	610.692	0.45418			608.552	-1.3429	-1.76216	608.529	-1.60525	610.692	-1.66469	-2.63801	-2.57285			608.552	-1.31348	-1.66714	608.529	-1.64486	610.692	-0.27843	-2.76768	-2.09868		608.552	-1.43071	2.99435	1.2032	608.529	3.09602	1.07983	610.692	2.73675	2.35385	1.85539		608.552	-1.57784	2.94122	1.66377	608.529	3.78109	610.692	3.83349
608.816	-1.27952	-1.35143	608.794	-1.2222	610.961	0.47005			608.816	-1.33288	-1.775	608.794	-1.6197	610.961	-1.6584	-2.64677	-2.58926			608.816	-1.30819	-1.67912	608.794	-1.64459	610.961	-0.29756	-2.77233	-2.11454		608.816	-1.41876	2.98346	1.17056	608.794	3.06842	1.0434	610.961	2.73577	2.34388	1.8485		608.816	-1.57899	2.91271	1.61186	608.794	3.76277	610.961	3.88409
609.08	-1.2615	-1.38412	609.06	-1.19081	611.229	0.54411			609.08	-1.32423	-1.77007	609.06	-1.61354	611.229	-1.67392	-2.65434	-2.59921			609.08	-1.29756	-1.68118	609.06	-1.62647	611.229	-0.31248	-2.78082	-2.13022		609.08	-1.40993	2.98022	1.16149	609.06	3.06375	1.03966	611.229	2.71984	2.3371	1.84072		609.08	-1.56165	2.90062	1.62434	609.06	3.74838	611.229	3.88868
609.345	-1.25087	-1.38147	609.326	-1.17552	611.498	0.50555			609.345	-1.30967	-1.76517	609.326	-1.60858	611.498	-1.70449	-2.66369	-2.61511			609.345	-1.27617	-1.68608	609.326	-1.61927	611.498	-0.32645	-2.78524	-2.14726		609.345	-1.40199	2.98037	1.14079	609.326	3.04314	1.00552	611.498	2.70995	2.3292	1.83201		609.345	-1.55721	2.93003	1.6755	609.326	3.77904	611.498	3.78403
609.609	-1.2393	-1.36389	609.592	-1.18702	611.766	0.46174			609.609	-1.29823	-1.76701	609.592	-1.59994	611.766	-1.71897	-2.67072	-2.621			609.609	-1.27657	-1.69857	609.592	-1.62824	611.766	-0.34882	-2.7914	-2.15091		609.609	-1.39548	2.95089	1.12871	609.592	3.05992	0.98221	611.766	2.6885	2.31114	1.83827		609.609	-1.54403	2.93165	1.60977	609.592	3.73775	611.766	3.79553
609.873	-1.23915	-1.32198	609.857	-1.16232	612.035	0.46033			609.873	-1.29543	-1.78438	609.857	-1.61862	612.035	-1.71002	-2.67835	-2.62199			609.873	-1.26365	-1.70256	609.857	-1.65754	612.035	-0.36977	-2.79894	-2.15179		609.873	-1.37513	2.94249	1.10293	609.857	3.03798	0.96679	612.035	2.68208	2.30083	1.84521		609.873	-1.53559	2.87536	1.66953	609.857	3.72703	612.035	3.80982
610.137	-1.22522	-1.29529	610.123	-1.13973	612.303	0.54693			610.137	-1.27346	-1.77481	610.123	-1.6145	612.303	-1.71421	-2.68507	-2.63184			610.137	-1.24724	-1.71175	610.123	-1.62069	612.303	-0.38539	-2.80327	-2.16102		610.137	-1.36474	2.93275	1.08956	610.123	3.04695	0.94328	612.303	2.67125	2.2913	1.84103		610.137	-1.51957	2.90281	1.63925	610.123	3.71537	612.303	3.78181
610.401	-1.21296	-1.26296	610.389	-1.10337	612.572	0.55475			610.401	-1.25188	-1.78239	610.389	-1.61317	612.572	-1.72584	-2.69391	-2.64012			610.401	-1.23797	-1.72104	610.389	-1.5931	612.572	-0.41765	-2.80826	-2.17235		610.401	-1.34622	2.93102	1.06899	610.389	3.03356	0.92196	612.572	2.65464	2.28394	1.83944		610.401	-1.49414	2.89065	1.67239	610.389	3.7145	612.572	3.79658
610.666	-1.19089	-1.27252	610.655	-1.12071	612.841	0.52702			610.666	-1.2535	-1.78312	610.655	-1.60692	612.841	-1.73282	-2.69977	-2.65336			610.666	-1.21961	-1.72526	610.655	-1.6264	612.841	-0.42819	-2.8145	-2.18403		610.666	-1.33343	2.91857	1.04239	610.655	2.9957	0.88963	612.841	2.64561	2.27068	1.83543		610.666	-1.48492	2.92779	1.66576	610.655	3.69402	612.841	3.7686
610.93	-1.19327	-1.25051	610.92	-1.05702	613.109	0.49608			610.93	-1.25076	-1.79007	610.92	-1.61003	613.109	-1.74112	-2.70573	-2.66298			610.93	-1.21141	-1.72556	610.92	-1.65739	613.109	-0.45486	-2.82108	-2.19892		610.93	-1.32848	2.91337	1.01227	610.92	3.00692	0.86633	613.109	2.62878	2.26393	1.83235		610.93	-1.46742	2.93567	1.63411	610.92	3.68221	613.109	3.73843
611.194	-1.17245	-1.26586	611.186	-1.02711	613.378	0.55715			611.194	-1.22874	-1.79421	611.186	-1.62308	613.378	-1.73577	-2.71424	-2.67297			611.194	-1.19167	-1.73333	611.186	-1.68208	613.378	-0.46766	-2.82537	-2.20771		611.194	-1.31509	2.89415	1.00124	611.186	3.03124	0.83712	613.378	2.62644	2.25121	1.83094		611.194	-1.47416	2.91892	1.6435	611.186	3.74945	613.378	3.74093
611.458	-1.16028	-1.23482	611.452	-1.00926	613.646	0.55941			611.458	-1.22942	-1.79077	611.452	-1.61362	613.646	-1.73613	-2.72216	-2.68712			611.458	-1.16996	-1.73865	611.452	-1.70255	613.646	-0.47649	-2.83063	-2.22259		611.458	-1.29421	2.8874	0.98124	611.452	2.98346	0.8278	613.646	2.61273	2.24524	1.82565		611.458	-1.46494	2.89037	1.64108	611.452	3.63358	613.646	3.74612
611.722	-1.14519	-1.25827	611.718	-0.99827	613.915	0.53711			611.722	-1.2033	-1.79452	611.718	-1.61415	613.915	-1.74522	-2.72921	-2.69544			611.722	-1.16425	-1.74957	611.718	-1.71734	613.915	-0.50503	-2.83676	-2.23024		611.722	-1.28446	2.86896	0.96396	611.718	2.96671	0.78909	613.915	2.59611	2.23209	1.82711		611.722	-1.45141	2.89818	1.64539	611.718	3.63302	613.915	3.76286
611.987	-1.13954	-1.26057	611.983	-1.01499	614.183	0.61199			611.987	-1.19681	-1.79902	611.983	-1.61607	614.183	-1.7576	-2.73728	-2.6972			611.987	-1.15685	-1.75499	611.983	-1.6697	614.183	-0.51721	-2.84359	-2.23487		611.987	-1.27203	2.87099	0.94331	611.983	2.97112	0.79467	614.183	2.5827	2.22416	1.82563		611.987	-1.43753	2.87291	1.66442	611.983	3.659	614.183	3.70751
612.251	-1.13243	-1.20781	612.249	-0.98347	614.452	0.62596			612.251	-1.18875	-1.80274	612.249	-1.62299	614.452	-1.76865	-2.74324	-2.71258			612.251	-1.15171	-1.76047	612.249	-1.6515	614.452	-0.53791	-2.84763	-2.25481		612.251	-1.25718	2.85597	0.93017	612.249	2.96177	0.73894	614.452	2.58339	2.21616	1.81961		612.251	-1.42402	2.92839	1.65152	612.249	3.65747	614.452	3.69737
612.515	-1.11826	-1.19993	612.515	-0.9801	614.721	0.59072			612.515	-1.17491	-1.79541	612.515	-1.62946	614.721	-1.77861	-2.75049	-2.72482			612.515	-1.13271	-1.7642	612.515	-1.66024	614.721	-0.57254	-2.85311	-2.26434		612.515	-1.2459	2.84844	0.90295	612.515	2.95831	0.71294	614.721	2.56922	2.20742	1.81199		612.515	-1.39082	2.88946	1.67936	612.515	3.62606	614.721	3.69539
612.779	-1.09694	-1.20758	612.781	-0.98643	614.989	0.54501			612.779	-1.15929	-1.80506	612.781	-1.62839	614.989	-1.78787	-2.75756	-2.72922			612.779	-1.12305	-1.77374	612.781	-1.6632	614.989	-0.58304	-2.859	-2.27004		612.779	-1.24644	2.84918	0.87605	612.781	2.95519	0.70821	614.989	2.5694	2.19398	1.82146		612.779	-1.38151	2.88582	1.63995	612.781	3.65744	614.989	3.68771
613.043	-1.08376	-1.17438	613.046	-0.91685	615.258	0.5563			613.043	-1.14558	-1.81082	613.046	-1.61924	615.258	-1.79967	-2.76408	-2.74356			613.043	-1.10046	-1.77787	613.046	-1.6731	615.258	-0.59999	-2.8629	-2.28812		613.043	-1.23552	2.82607	0.87005	613.046	2.93397	0.69485	615.258	2.5549	2.18437	1.813		613.043	-1.38704	2.8813	1.648	613.046	3.62112	615.258	3.68997
613.308	-1.07806	-1.152	613.312	-0.92435	615.526	0.57159			613.308	-1.13413	-1.8045	613.312	-1.60783	615.526	-1.80854	-2.76921	-2.7452			613.308	-1.11241	-1.78807	613.312	-1.66989	615.526	-0.62096	-2.86432	-2.28753		613.308	-1.22058	2.81731	0.83473	613.312	2.9131	0.65382	615.526	2.55044	2.17613	1.81562		613.308	-1.35961	2.84929	1.66282	613.312	3.61765	615.526	3.70134
613.572	-1.05682	-1.1348	613.578	-0.88436	615.795	0.6615			613.572	-1.12645	-1.80261	613.578	-1.6051	615.795	-1.79746	-2.77708	-2.74626			613.572	-1.09272	-1.79256	613.578	-1.70153	615.795	-0.63779	-2.87082	-2.28516		613.572	-1.21213	2.8082	0.81852	613.578	2.90877	0.63407	615.795	2.54379	2.16395	1.8282		613.572	-1.34976	2.88966	1.65188	613.578	3.56908	615.795	3.69506
613.836	-1.04327	-1.15824	613.844	-0.83716	616.063	0.60421			613.836	-1.107	-1.81695	613.844	-1.61217	616.063	-1.80766	-2.78506	-2.75699			613.836	-1.06912	-1.79997	613.844	-1.69327	616.063	-0.65255	-2.87617	-2.2991		613.836	-1.19163	2.80481	0.79586	613.844	2.91553	0.59686	616.063	2.53354	2.15912	1.82048		613.836	-1.34261	2.91065	1.63924	613.844	3.58685	616.063	3.69663
614.1	-1.02837	-1.15247	614.109	-0.85646	616.332	0.64265			614.1	-1.0913	-1.80895	614.109	-1.61167	616.332	-1.8016	-2.79038	-2.76041			614.1	-1.0479	-1.80204	614.109	-1.66156	616.332	-0.67215	-2.88108	-2.29938		614.1	-1.18119	2.78919	0.78137	614.109	2.89603	0.57337	616.332	2.52228	2.14887	1.82636		614.1	-1.31203	2.91115	1.65214	614.109	3.54511	616.332	3.64361
614.364	-1.02205	-1.13093	614.375	-0.78882	616.601	0.64258			614.364	-1.07906	-1.81391	614.375	-1.61663	616.601	-1.80408	-2.79729	-2.77258			614.364	-1.03699	-1.79628	614.375	-1.70355	616.601	-0.69576	-2.8848	-2.31557		614.364	-1.17912	2.77715	0.76713	614.375	2.88271	0.55257	616.601	2.52199	2.13674	1.81995		614.364	-1.32262	2.89442	1.67369	614.375	3.56527	616.601	3.65987
614.629	-1.01875	-1.12596	614.641	-0.80216	616.869	0.66292			614.629	-1.06053	-1.81084	614.641	-1.60815	616.869	-1.7961	-2.80201	-2.77783			614.629	-1.03143	-1.80341	614.641	-1.69702	616.869	-0.7085	-2.88903	-2.32053		614.629	-1.14088	2.77259	0.7412	614.641	2.8904	0.53571	616.869	2.50357	2.12903	1.82263		614.629	-1.3057	2.88471	1.63725	614.641	3.5688	616.869	3.7062
614.893	-0.99716	-1.1082	614.907	-0.73277	617.138	0.66739			614.893	-1.06132	-1.81046	614.907	-1.61738	617.138	-1.82656	-2.80991	-2.78675			614.893	-1.01431	-1.81576	614.907	-1.69766	617.138	-0.72944	-2.89427	-2.32825		614.893	-1.13276	2.76947	0.7148	614.907	2.88594	0.53737	617.138	2.50136	2.11527	1.82245		614.893	-1.29621	2.9006	1.66324	614.907	3.53412	617.138	3.69369
615.157	-0.97669	-1.0739	615.172	-0.67859	617.406	0.63599			615.157	-1.04947	-1.80696	615.172	-1.61508	617.406	-1.8247	-2.81524	-2.79162			615.157	-1.01285	-1.81922	615.172	-1.6985	617.406	-0.75012	-2.89968	-2.33588		615.157	-1.13108	2.74645	0.70045	615.172	2.87226	0.48705	617.406	2.48893	2.10474	1.82372		615.157	-1.27865	2.89877	1.64476	615.172	3.54662	617.406	3.65638
615.421	-0.98015	-1.06287	615.438	-0.65892	617.675	0.72858			615.421	-1.039	-1.82184	615.438	-1.60617	617.675	-1.80934	-2.82112	-2.80277			615.421	-0.99144	-1.82593	615.438	-1.72041	617.675	-0.75475	-2.90367	-2.34941		615.421	-1.11282	2.73894	0.67585	615.438	2.88357	0.47967	617.675	2.49266	2.09783	1.81644		615.421	-1.25684	2.89238	1.64069	615.438	3.52833	617.675	3.65588
615.685	-0.96256	-1.07929	615.704	-0.65383	617.943	0.77865			615.685	-1.02478	-1.81093	615.704	-1.60716	617.943	-1.81338	-2.82767	-2.80928			615.685	-0.9836	-1.83187	615.704	-1.70395	617.943	-0.77269	-2.9089	-2.35358		615.685	-1.11074	2.72406	0.66594	615.704	2.86647	0.45546	617.943	2.48322	2.08679	1.81376		615.685	-1.24745	2.893	1.67132	615.704	3.50269	617.943	3.67603
615.95	-0.94153	-1.04997	615.97	-0.61686	618.212	0.72361			615.95	-1.00541	-1.80564	615.97	-1.60047	618.212	-1.83542	-2.83463	-2.8146			615.95	-0.97286	-1.82892	615.97	-1.70366	618.212	-0.7938	-2.91254	-2.36312		615.95	-1.10535	2.70195	0.64091	615.97	2.84068	0.4094	618.212	2.48377	2.07678	1.81499		615.95	-1.24293	2.83027	1.67178	615.97	3.51268	618.212	3.64338
616.214	-0.93319	-1.05594	616.235	-0.63746	618.481	0.70559			616.214	-1.00135	-1.81734	616.235	-1.62544	618.481	-1.84709	-2.83853	-2.82711			616.214	-0.95783	-1.83905	616.235	-1.68916	618.481	-0.81018	-2.91497	-2.37725		616.214	-1.07574	2.70881	0.61856	616.235	2.83403	0.40178	618.481	2.47583	2.07243	1.80869		616.214	-1.23058	2.84457	1.64379	616.235	3.4844	618.481	3.67959
616.478	-0.92135	-1.02089	616.501	-0.5838	618.749	0.72898			616.478	-0.99188	-1.81395	616.501	-1.61425	618.749	-1.83957	-2.84463	-2.82802			616.478	-0.94933	-1.85046	616.501	-1.66194	618.749	-0.83109	-2.91996	-2.37407		616.478	-1.07102	2.67911	0.58696	616.501	2.83756	0.40386	618.749	2.4606	2.0592	1.81718		616.478	-1.22156	2.86851	1.66146	616.501	3.50622	618.749	3.64831
616.742	-0.91552	-1.02961	616.767	-0.53657	619.018	0.79311			616.742	-0.97236	-1.81527	616.767	-1.61246	619.018	-1.84083	-2.84916	-2.82854			616.742	-0.9254	-1.84926	616.767	-1.70303	619.018	-0.84102	-2.92406	-2.37082		616.742	-1.06001	2.68233	0.58104	616.767	2.80418	0.37071	619.018	2.45938	2.05421	1.82554		616.742	-1.20732	2.87095	1.64199	616.767	3.48238	619.018	3.68217
617.006	-0.89248	-1.00515	617.033	-0.51832	619.286	0.84593			617.006	-0.9705	-1.82101	617.033	-1.60687	619.286	-1.84875	-2.8575	-2.84294			617.006	-0.92173	-1.85454	617.033	-1.68228	619.286	-0.85387	-2.92777	-2.38956		617.006	-1.04249	2.67329	0.54633	617.033	2.81494	0.34047	619.286	2.44605	2.04184	1.81285		617.006	-1.19901	2.87462	1.65391	617.033	3.44323	619.286	3.66732
617.271	-0.88855	-0.99725	617.298	-0.50207	619.555	0.77059			617.271	-0.94999	-1.8223	617.298	-1.61808	619.555	-1.86605	-2.86281	-2.85115			617.271	-0.90857	-1.85621	617.298	-1.66432	619.555	-0.86509	-2.93248	-2.40014		617.271	-1.05041	2.66116	0.52313	617.298	2.81345	0.34853	619.555	2.43947	2.03238	1.81311		617.271	-1.18282	2.83651	1.64484	617.298	3.4565	619.555	3.71233
617.535	-0.88146	-0.98564	617.564	-0.45882	619.823	0.7598			617.535	-0.93842	-1.82532	617.564	-1.60966	619.823	-1.86754	-2.86814	-2.86163			617.535	-0.88943	-1.86397	617.564	-1.70632	619.823	-0.88057	-2.9355	-2.41284		617.535	-1.02657	2.65928	0.51609	617.564	2.81512	0.31489	619.823	2.4362	2.02197	1.80766		617.535	-1.14687	2.85101	1.63416	617.564	3.48316	619.823	3.67173
617.799	-0.87247	-0.9895	617.83	-0.44514	620.092	0.80345			617.799	-0.93174	-1.83488	617.83	-1.63626	620.092	-1.86299	-2.87528	-2.86693			617.799	-0.88576	-1.86139	617.83	-1.72449	620.092	-0.9136	-2.94174	-2.41792		617.799	-1.01469	2.64158	0.49174	617.83	2.80619	0.30298	620.092	2.4378	2.01165	1.80215		617.799	-1.14911	2.86997	1.63768	617.83	3.45784	620.092	3.65882
618.063	-0.85835	-0.95415	618.096	-0.43098	620.361	0.87514			618.063	-0.93111	-1.82838	618.096	-1.627	620.361	-1.86467	-2.87797	-2.8752			618.063	-0.88909	-1.87314	618.096	-1.69266	620.361	-0.94018	-2.94391	-2.42672		618.063	-1.00921	2.63372	0.47528	618.096	2.78208	0.28162	620.361	2.42144	2.00634	1.79793		618.063	-1.15399	2.82461	1.63302	618.096	3.39196	620.361	3.68792
618.327	-0.85411	-0.99924	618.361	-0.43633	620.629	0.90237			618.327	-0.90683	-1.84185	618.361	-1.61988	620.629	-1.88314	-2.88336	-2.88712			618.327	-0.87593	-1.88303	618.361	-1.69082	620.629	-0.95284	-2.94783	-2.44125		618.327	-0.99705	2.61112	0.4462	618.361	2.78301	0.23124	620.629	2.41495	1.99556	1.79278		618.327	-1.13011	2.84121	1.60057	618.361	3.41852	620.629	3.72236
618.592	-0.84349	-1.01691	618.627	-0.38243	620.898	0.93493			618.592	-0.89784	-1.83987	618.627	-1.60897	620.898	-1.88731	-2.88929	-2.89074			618.592	-0.85566	-1.88219	618.627	-1.69777	620.898	-0.97645	-2.95187	-2.44339		618.592	-0.99387	2.60757	0.41821	618.627	2.77716	0.22128	620.898	2.41173	1.9854	1.7984		618.592	-1.11421	2.83034	1.61636	618.627	3.42431	620.898	3.77666
618.856	-0.83577	-0.98065	618.893	-0.38295	621.166	0.90689			618.856	-0.89835	-1.84377	618.893	-1.63534	621.166	-1.89564	-2.89522	-2.89378			618.856	-0.83505	-1.89944	618.893	-1.71038	621.166	-0.98981	-2.95633	-2.4439		618.856	-0.98019	2.60304	0.39824	618.893	2.79428	0.19409	621.166	2.4009	1.97552	1.806		618.856	-1.10904	2.8541	1.67816	618.893	3.36746	621.166	3.67511
619.12	-0.81493	-0.929	619.159	-0.38089	621.435	0.89837			619.12	-0.89591	-1.84576	619.159	-1.64075	621.435	-1.90468	-2.90196	-2.89451			619.12	-0.82934	-1.90667	619.159	-1.73765	621.435	-1.00854	-2.96102	-2.44833		619.12	-0.98992	2.59097	0.38374	619.159	2.76999	0.17864	621.435	2.39508	1.9675	1.80615		619.12	-1.10249	2.81744	1.65358	619.159	3.36906	621.435	3.65552
619.384	-0.80833	-0.95599	619.424	-0.3562	621.703	0.95021			619.384	-0.88791	-1.86022	619.424	-1.64429	621.703	-1.90471	-2.90744	-2.90944			619.384	-0.82614	-1.90656	619.424	-1.70188	621.703	-1.02503	-2.9657	-2.4655		619.384	-0.97051	2.57489	0.35352	619.424	2.76289	0.16826	621.703	2.38914	1.95543	1.79197		619.384	-1.08562	2.84781	1.61534	619.424	3.35469	621.703	3.73389
619.648	-0.8138	-0.95231	619.69	-0.38748	621.972	0.95603			619.648	-0.87488	-1.85921	619.69	-1.63355	621.972	-1.9151	-2.91056	-2.91623			619.648	-0.80825	-1.92547	619.69	-1.70036	621.972	-1.0471	-2.96869	-2.47424		619.648	-0.96299	2.55941	0.33312	619.69	2.73807	0.13742	621.972	2.37513	1.94516	1.79001		619.648	-1.06425	2.80681	1.63816	619.69	3.36167	621.972	3.66785
619.913	-0.80619	-0.97117	619.956	-0.34968	622.241	0.88206			619.913	-0.86384	-1.86441	619.956	-1.65012	622.241	-1.92688	-2.91679	-2.91925			619.913	-0.81601	-1.92211	619.956	-1.74073	622.241	-1.0743	-2.97229	-2.47542		619.913	-0.96139	2.54174	0.316	619.956	2.73285	0.12233	622.241	2.36249	1.94135	1.79187		619.913	-1.08259	2.81544	1.63694	619.956	3.33923	622.241	3.67168
620.177	-0.79306	-0.98452	620.222	-0.35933	622.509	0.88989			620.177	-0.86684	-1.87017	620.222	-1.66157	622.509	-1.92769	-2.92223	-2.9259			620.177	-0.80031	-1.92356	620.222	-1.77142	622.509	-1.08274	-2.97584	-2.484		620.177	-0.94349	2.53836	0.28761	620.222	2.71942	0.08735	622.509	2.35803	1.92653	1.7849		620.177	-1.06384	2.78272	1.59688	620.222	3.29496	622.509	3.64583
620.441	-0.79368	-0.99776	620.487	-0.33306	622.778	0.90654			620.441	-0.85804	-1.87734	620.487	-1.65331	622.778	-1.94917	-2.9289	-2.93382			620.441	-0.79831	-1.94343	620.487	-1.77723	622.778	-1.09904	-2.98145	-2.4895		620.441	-0.93434	2.53712	0.28323	620.487	2.71122	0.07166	622.778	2.34802	1.91667	1.78545		620.441	-1.04798	2.79242	1.59325	620.487	3.30332	622.778	3.63212
620.705	-0.78615	-0.9929	620.753	-0.28916	623.046	0.97821			620.705	-0.85691	-1.88238	620.753	-1.66279	623.046	-1.95404	-2.93338	-2.94533			620.705	-0.79195	-1.94946	620.753	-1.75011	623.046	-1.11383	-2.98384	-2.50696		620.705	-0.94801	2.51347	0.24626	620.753	2.70945	0.0377	623.046	2.34051	1.91274	1.77148		620.705	-1.02812	2.77224	1.59403	620.753	3.26306	623.046	3.59734
620.969	-0.77695	-0.96594	621.019	-0.29818	623.315	0.9237			620.969	-0.85302	-1.88728	621.019	-1.67616	623.315	-1.95932	-2.93916	-2.95325			620.969	-0.79111	-1.95937	621.019	-1.78564	623.315	-1.14773	-2.98796	-2.51631		620.969	-0.92439	2.49754	0.22044	621.019	2.68382	0.00768	623.315	2.3392	1.90023	1.76793		620.969	-1.04282	2.77603	1.59977	621.019	3.28165	623.315	3.60566
621.234	-0.77303	-0.9793	621.285	-0.31746	623.583	1.00095			621.234	-0.84018	-1.90181	621.285	-1.69958	623.583	-1.94915	-2.94414	-2.95146			621.234	-0.76416	-1.97467	621.285	-1.78931	623.583	-1.15319	-2.99242	-2.51149		621.234	-0.92614	2.4938	0.19416	621.285	2.69066	-0.00213	623.583	2.32606	1.89042	1.77268		621.234	-1.02537	2.76577	1.58546	621.285	3.21097	623.583	3.56167
621.498	-0.7749	-1.01076	621.55	-0.30442	623.852	1.06676			621.498	-0.83354	-1.90276	621.55	-1.69387	623.852	-1.96067	-2.9524	-2.96612			621.498	-0.77286	-1.97429	621.55	-1.80604	623.852	-1.17436	-2.99888	-2.53294		621.498	-0.92131	2.48205	0.1651	621.55	2.67696	-0.03496	623.852	2.31249	1.87777	1.76005		621.498	-1.04054	2.78566	1.57914	621.55	3.18614	623.852	3.55929
621.762	-0.76749	-1.02455	621.816	-0.32472	624.121	0.94417			621.762	-0.8369	-1.90857	621.816	-1.71461	624.121	-1.96811	-2.95347	-2.97185			621.762	-0.7734	-1.98528	621.816	-1.80227	624.121	-1.19208	-3.00123	-2.53817		621.762	-0.92193	2.46136	0.14506	621.816	2.67622	-0.07122	624.121	2.30779	1.87474	1.75681		621.762	-1.01943	2.7718	1.57697	621.816	3.18533	624.121	3.52328
622.026	-0.76956	-1.02167	622.082	-0.35674	624.389	0.85409			622.026	-0.83632	-1.92615	622.082	-1.70675	624.389	-1.96699	-2.96073	-2.97751			622.026	-0.76816	-1.99499	622.082	-1.79564	624.389	-1.22847	-3.00514	-2.54437		622.026	-0.91173	2.45025	0.13101	622.082	2.66868	-0.07673	624.389	2.30023	1.85855	1.75554		622.026	-1.01948	2.72094	1.57892	622.082	3.12247	624.389	3.53001
622.29	-0.76041	-0.9586	622.348	-0.36864	624.658	0.93031			622.29	-0.82675	-1.93416	622.348	-1.72516	624.658	-1.97612	-2.96517	-2.99033			622.29	-0.77956	-2.00028	622.348	-1.79126	624.658	-1.23612	-3.0088	-2.56148		622.29	-0.91034	2.45983	0.10259	622.348	2.64547	-0.09291	624.658	2.28672	1.84862	1.73833		622.29	-0.99117	2.69473	1.57017	622.348	3.13005	624.658	3.54356
622.555	-0.75125	-0.96297	622.613	-0.33384	624.926	0.94171			622.555	-0.82869	-1.93104	622.613	-1.73904	624.926	-1.99929	-2.9705	-2.99848			622.555	-0.76546	-2.01609	622.613	-1.76758	624.926	-1.26934	-3.01303	-2.57081		622.555	-0.91058	2.43993	0.06341	622.613	2.62524	-0.11478	624.926	2.2796	1.83556	1.7261		622.555	-1.00132	2.69964	1.54569	622.613	3.1024	624.926	3.47726
622.819	-0.75098	-1.01033	622.879	-0.37577	625.195	1.0025			622.819	-0.82407	-1.94547	622.879	-1.74563	625.195	-2.00114	-2.97459	-2.99952			622.819	-0.76229	-2.0164	622.879	-1.80714	625.195	-1.28106	-3.01487	-2.57518		622.819	-0.88872	2.42177	0.04995	622.879	2.60839	-0.17056	625.195	2.27146	1.827	1.73041		622.819	-0.97929	2.69825	1.55401	622.879	3.06099	625.195	3.49864
623.083	-0.75413	-1.02405	623.145	-0.3682	625.463	1.00663			623.083	-0.82467	-1.94881	623.145	-1.76563	625.463	-2.0065	-2.98165	-3.00509			623.083	-0.75924	-2.02217	623.145	-1.87444	625.463	-1.29755	-3.02337	-2.57773		623.083	-0.89351	2.39786	0.02982	623.145	2.60046	-0.17168	625.463	2.25899	1.81351	1.72975		623.083	-0.98731	2.69894	1.52428	623.145	3.02393	625.463	3.45403
623.347	-0.76022	-1.02776	623.411	-0.41016	625.732	0.97378			623.347	-0.81183	-1.9586	623.411	-1.76926	625.732	-2.02629	-2.98399	-3.01211			623.347	-0.76628	-2.03464	623.411	-1.8929	625.732	-1.30867	-3.02066	-2.59		623.347	-0.88692	2.39249	0.00157	623.411	2.57954	-0.21697	625.732	2.23886	1.8086	1.71972		623.347	-0.97645	2.64477	1.49823	623.411	3.00772	625.732	3.44011
623.611	-0.74606	-1.02889	623.676	-0.3831	626.001	0.90626			623.611	-0.81207	-1.96068	623.676	-1.76798	626.001	-2.03857	-2.99025	-3.02338			623.611	-0.75204	-2.0551	623.676	-1.86141	626.001	-1.33509	-3.02593	-2.60514		623.611	-0.88336	2.37829	-0.02809	623.676	2.58006	-0.23184	626.001	2.23003	1.79143	1.70412		623.611	-0.97338	2.65645	1.53149	623.676	3.01994	626.001	3.37364
623.876	-0.75294	-1.04292	623.942	-0.3651	626.269	0.84084			623.876	-0.82514	-1.97688	623.942	-1.77049	626.269	-2.04411	-2.994	-3.03097			623.876	-0.75878	-2.06552	623.942	-1.8602	626.269	-1.35901	-3.02825	-2.61495		623.876	-0.89178	2.36243	-0.03938	623.942	2.56916	-0.25093	626.269	2.2277	1.788	1.69256		623.876	-0.98543	2.64316	1.50598	623.942	2.99928	626.269	3.37692
624.14	-0.75128	-1.05422	624.208	-0.36351	626.538	1.00402			624.14	-0.8273	-1.9848	624.208	-1.77875	626.538	-2.03956	-2.99882	-3.03567			624.14	-0.7441	-2.07282	624.208	-1.85342	626.538	-1.37816	-3.03031	-2.61815		624.14	-0.89388	2.35387	-0.07057	624.208	2.57058	-0.28965	626.538	2.22184	1.7737	1.69735		624.14	-0.96186	2.63591	1.50969	624.208	3.00316	626.538	3.32161
624.404	-0.73974	-1.0476	624.474	-0.39152	626.806	0.93793			624.404	-0.81464	-1.99532	624.474	-1.78773	626.806	-2.0587	-3.0047	-3.03343			624.404	-0.73407	-2.08362	624.474	-1.84843	626.806	-1.3783	-3.03293	-2.61519		624.404	-0.89131	2.34198	-0.08987	624.474	2.5489	-0.30829	626.806	2.21619	1.76469	1.69988		624.404	-0.97157	2.64158	1.49695	624.474	2.91297	626.806	3.23938
624.668	-0.74752	-1.0459	624.739	-0.41861	627.075	0.89835			624.668	-0.80942	-2.00057	624.739	-1.80626	627.075	-2.06863	-3.00832	-3.03958			624.668	-0.75837	-2.09336	624.739	-1.8664	627.075	-1.39579	-3.03815	-2.62388		624.668	-0.87864	2.33388	-0.12224	624.739	2.5669	-0.32602	627.075	2.20033	1.75222	1.68882		624.668	-0.96297	2.60718	1.48126	624.739	2.90816	627.075	3.25682
624.932	-0.74601	-1.06445	625.005	-0.42944	627.343	0.89725			624.932	-0.81193	-2.0105	625.005	-1.80573	627.343	-2.0813	-3.01139	-3.05273			624.932	-0.74821	-2.10723	625.005	-1.87679	627.343	-1.42964	-3.04089	-2.64063		624.932	-0.87711	2.31644	-0.14496	625.005	2.5206	-0.35575	627.343	2.17709	1.74281	1.67145		624.932	-0.95987	2.57238	1.46799	625.005	2.86765	627.343	3.15135
625.197	-0.74805	-1.05718	625.271	-0.38202	627.612	0.8733			625.197	-0.81249	-2.02298	625.271	-1.82117	627.612	-2.08799	-3.01733	-3.05876			625.197	-0.75156	-2.12296	625.271	-1.92217	627.612	-1.44637	-3.04188	-2.65003		625.197	-0.86613	2.30422	-0.17471	625.271	2.52938	-0.36898	627.612	2.17378	1.73271	1.66874		625.197	-0.9821	2.58003	1.47088	625.271	2.87104	627.612	3.11445
625.461	-0.7476	-1.09625	625.537	-0.37932	627.88	0.88328			625.461	-0.80527	-2.02203	625.537	-1.84061	627.88	-2.09176	-3.02373	-3.06091			625.461	-0.74553	-2.13131	625.537	-1.93341	627.88	-1.45752	-3.04646	-2.65315		625.461	-0.87141	2.28857	-0.19508	625.537	2.5052	-0.38992	627.88	2.16347	1.71788	1.65937		625.461	-0.96264	2.56122	1.43011	625.537	2.84709	627.88	3.03981
625.725	-0.75143	-1.11892	625.802	-0.45866	628.149	0.93178			625.725	-0.7894	-2.03042	625.802	-1.83932	628.149	-2.10809	-3.02755	-3.06667			625.725	-0.74257	-2.1444	625.802	-1.90427	628.149	-1.47426	-3.04883	-2.65553		625.725	-0.8677	2.27567	-0.20753	625.802	2.49149	-0.41703	628.149	2.15891	1.70049	1.65266		625.725	-0.96692	2.5644	1.44526	625.802	2.8327	628.149	3.05903
625.989	-0.75188	-1.10683	626.068	-0.4375	628.418	0.90929			625.989	-0.79907	-2.03724	626.068	-1.85332	628.418	-2.1111	-3.03068	-3.07406			625.989	-0.74445	-2.14619	626.068	-1.96499	628.418	-1.5048	-3.05152	-2.66864		625.989	-0.86988	2.27354	-0.24281	626.068	2.48693	-0.45541	628.418	2.14663	1.69459	1.64172		625.989	-0.96483	2.5253	1.44477	626.068	2.7787	628.418	2.98783
626.253	-0.74543	-1.08048	626.334	-0.42219	628.686	0.93651			626.253	-0.79771	-2.05022	626.334	-1.86427	628.686	-2.10418	-3.03553	-3.08102			626.253	-0.74621	-2.16177	626.334	-1.93903	628.686	-1.51923	-3.05236	-2.67731		626.253	-0.86516	2.24641	-0.26046	626.334	2.47405	-0.4687	628.686	2.13575	1.68443	1.62926		626.253	-0.95425	2.52261	1.3933	626.334	2.80566	628.686	2.96074
626.518	-0.74261	-1.09124	626.6	-0.46281	628.955	0.91709			626.518	-0.79901	-2.04938	626.6	-1.86045	628.955	-2.10741	-3.03899	-3.08311			626.518	-0.74492	-2.16864	626.6	-1.91948	628.955	-1.5245	-3.05456	-2.67765		626.518	-0.85474	2.23188	-0.2845	626.6	2.47646	-0.49656	628.955	2.13976	1.67414	1.63061		626.518	-0.9426	2.49275	1.43022	626.6	2.7309	628.955	2.91559
626.782	-0.73939	-1.0977	626.865	-0.48444	629.223	0.91591			626.782	-0.79985	-2.05773	626.865	-1.87592	629.223	-2.11679	-3.04368	-3.08894			626.782	-0.74785	-2.18251	626.865	-1.89946	629.223	-1.5338	-3.0589	-2.68576		626.782	-0.86625	2.23124	-0.29523	626.865	2.48443	-0.51258	629.223	2.1247	1.65583	1.61727		626.782	-0.92989	2.49858	1.40445	626.865	2.71214	629.223	2.82037
627.046	-0.74047	-1.13768	627.131	-0.45183	629.492	0.92686			627.046	-0.80246	-2.06186	627.131	-1.88725	629.492	-2.11551	-3.04573	-3.0889			627.046	-0.75568	-2.19095	627.131	-1.92795	629.492	-1.55746	-3.06075	-2.68837		627.046	-0.86384	2.22746	-0.32006	627.131	2.46047	-0.529	629.492	2.11626	1.64151	1.61378		627.046	-0.93937	2.47856	1.39428	627.131	2.6961	629.492	2.77604
627.31	-0.7279	-1.12419	627.397	-0.45184	629.76	0.86552			627.31	-0.80035	-2.07082	627.397	-1.88171	629.76	-2.13066	-3.05168	-3.08553			627.31	-0.74731	-2.20312	627.397	-1.94183	629.76	-1.57763	-3.06435	-2.68059		627.31	-0.85873	2.22565	-0.34508	627.397	2.44143	-0.55113	629.76	2.10417	1.63257	1.61647		627.31	-0.93938	2.42836	1.39217	627.397	2.64599	629.76	2.74978
627.574	-0.73184	-1.09282	627.663	-0.43332	630.029	0.96718			627.574	-0.80456	-2.08589	627.663	-1.8953	630.029	-2.14459	-3.054	-3.09323			627.574	-0.74149	-2.20794	627.663	-1.94852	630.029	-1.59704	-3.06665	-2.69101		627.574	-0.85118	2.20621	-0.37247	627.663	2.44044	-0.58673	630.029	2.09409	1.62044	1.60313		627.574	-0.92551	2.44856	1.36077	627.663	2.67765	630.029	2.62772
627.839	-0.73857	-1.1356	627.928	-0.4563	630.298	1.0372			627.839	-0.80453	-2.08862	627.928	-1.90696	630.298	-2.15082	-3.05731	-3.10588			627.839	-0.74131	-2.21288	627.928	-1.96261	630.298	-1.60447	-3.06723	-2.70914		627.839	-0.86267	2.19169	-0.3834	627.928	2.44306	-0.58269	630.298	2.08883	1.6053	1.58049		627.839	-0.93882	2.42478	1.35896	627.928	2.60176	630.298	2.59074
628.103	-0.73463	-1.16165	628.194	-0.47567	630.566	0.95586			628.103	-0.80903	-2.08658	628.194	-1.91469	630.566	-2.15271	-3.06232	-3.11282			628.103	-0.73586	-2.22241	628.194	-2.00274	630.566	-1.61579	-3.06896	-2.71448		628.103	-0.84824	2.18433	-0.40862	628.194	2.4204	-0.62335	630.566	2.08298	1.59262	1.57592		628.103	-0.92192	2.42592	1.33692	628.194	2.58761	630.566	2.52755
628.367	-0.72689	-1.13391	628.46	-0.4795	630.835	0.96339			628.367	-0.80033	-2.10365	628.46	-1.91729	630.835	-2.15464	-3.06719	-3.11572			628.367	-0.74091	-2.23475	628.46	-1.99893	630.835	-1.62839	-3.07242	-2.72295		628.367	-0.8439	2.16712	-0.42476	628.46	2.40953	-0.63918	630.835	2.06628	1.57827	1.55748		628.367	-0.93047	2.41178	1.32941	628.46	2.56595	630.835	2.52261
628.631	-0.73457	-1.15419	628.726	-0.48335	631.103	0.94672			628.631	-0.80076	-2.11179	628.726	-1.93583	631.103	-2.15578	-3.07036	-3.11884			628.631	-0.73321	-2.24512	628.726	-1.96847	631.103	-1.64072	-3.07317	-2.72836		628.631	-0.86672	2.16301	-0.4542	628.726	2.41967	-0.65382	631.103	2.05538	1.56801	1.5522		628.631	-0.93676	2.36458	1.29837	628.726	2.57408	631.103	2.42867
628.895	-0.72507	-1.14646	628.991	-0.42377	631.372	0.9842			628.895	-0.79578	-2.11436	628.991	-1.93827	631.372	-2.17465	-3.07113	-3.11549			628.895	-0.74786	-2.25001	628.991	-1.95887	631.372	-1.6522	-3.07428	-2.7201		628.895	-0.85896	2.14445	-0.47872	628.991	2.41686	-0.66609	631.372	2.04528	1.55309	1.5517		628.895	-0.93139	2.37937	1.29522	628.991	2.54515	631.372	2.36079
629.16	-0.7322	-1.15693	629.257	-0.43953	631.64	0.97819			629.16	-0.80438	-2.12136	629.257	-1.93117	631.64	-2.17529	-3.07543	-3.1221			629.16	-0.74457	-2.25712	629.257	-1.95805	631.64	-1.67025	-3.0772	-2.73112		629.16	-0.83924	2.13732	-0.48577	629.257	2.39446	-0.703	631.64	2.03551	1.54133	1.53773		629.16	-0.92862	2.34262	1.27249	629.257	2.49217	631.64	2.29575
629.424	-0.73174	-1.12971	629.523	-0.44817	631.909	0.9945			629.424	-0.79946	-2.1265	629.523	-1.93847	631.909	-2.18816	-3.07977	-3.12392			629.424	-0.73665	-2.26722	629.523	-1.97464	631.909	-1.69074	-3.07939	-2.73		629.424	-0.84684	2.12384	-0.50732	629.523	2.38061	-0.74339	631.909	2.02558	1.51931	1.52924		629.424	-0.92199	2.32213	1.28516	629.523	2.48883	631.909	2.18597
629.688	-0.73495	-1.13854	629.789	-0.45372	632.178	1.00614			629.688	-0.79032	-2.13564	629.789	-1.93675	632.178	-2.19674	-3.08069	-3.12823			629.688	-0.73371	-2.26773	629.789	-1.98006	632.178	-1.70717	-3.08098	-2.73601		629.688	-0.85259	2.10832	-0.52582	629.789	2.39212	-0.71768	632.178	2.01694	1.51613	1.51431		629.688	-0.92956	2.31163	1.26608	629.789	2.47342	632.178	2.16368
629.952	-0.73769	-1.18464	630.054	-0.46012	632.446	1.02786			629.952	-0.79241	-2.12842	630.054	-1.95557	632.446	-2.1876	-3.08575	-3.13894			629.952	-0.73459	-2.2796	630.054	-1.98281	632.446	-1.72346	-3.08381	-2.74949		629.952	-0.85579	2.10091	-0.55613	630.054	2.36044	-0.77237	632.446	2.01011	1.50167	1.49587		629.952	-0.92664	2.30451	1.2577	630.054	2.41243	632.446	2.11947
630.216	-0.72727	-1.19189	630.32	-0.44191	632.715	1.05475			630.216	-0.79778	-2.13646	630.32	-1.96408	632.715	-2.17686	-3.09017	-3.14893			630.216	-0.73212	-2.28125	630.32	-2.03159	632.715	-1.74794	-3.08699	-2.75968		630.216	-0.85619	2.10418	-0.57032	630.32	2.37142	-0.79229	632.715	2.00851	1.48507	1.4757		630.216	-0.9162	2.28935	1.26806	630.32	2.4023	632.715	2.02953
630.481	-0.72648	-1.18856	630.586	-0.43846	632.983	1.10777			630.481	-0.79231	-2.14184	630.586	-1.97839	632.983	-2.18897	-3.0918	-3.14642			630.481	-0.75214	-2.28432	630.586	-2.04927	632.983	-1.75624	-3.08702	-2.75957		630.481	-0.85374	2.08895	-0.58689	630.586	2.3467	-0.80993	632.983	1.98599	1.47104	1.47316		630.481	-0.91563	2.26728	1.26066	630.586	2.36997	632.983	2.03547
630.745	-0.72948	-1.17157	630.852	-0.43916	633.252	1.09739			630.745	-0.80847	-2.14493	630.852	-1.9736	633.252	-2.20167	-3.09377	-3.14942			630.745	-0.74306	-2.29574	630.852	-2.06873	633.252	-1.7568	-3.08829	-2.76458		630.745	-0.84447	2.08525	-0.60682	630.852	2.33111	-0.81919	633.252	1.9744	1.45968	1.45956		630.745	-0.92043	2.26997	1.23337	630.852	2.34605	633.252	1.9112
631.009	-0.72187	-1.17125	631.117	-0.40517	633.52	1.12444			631.009	-0.79435	-2.14956	631.117	-1.98064	633.52	-2.20309	-3.09782	-3.15343			631.009	-0.74619	-2.29922	631.117	-2.11014	633.52	-1.76878	-3.0922	-2.77039		631.009	-0.84856	2.07768	-0.62558	631.117	2.32573	-0.8306	633.52	1.96496	1.44273	1.44229		631.009	-0.92641	2.24363	1.23141	631.117	2.30982	633.52	1.85489
631.273	-0.73471	-1.18941	631.383	-0.46215	633.789	1.12848			631.273	-0.79371	-2.16096	631.383	-1.98131	633.789	-2.213	-3.10236	-3.15394			631.273	-0.73418	-2.3045	631.383	-2.08283	633.789	-1.77471	-3.09446	-2.76865		631.273	-0.8539	2.07203	-0.63825	631.383	2.31033	-0.83926	633.789	1.94604	1.42815	1.43441		631.273	-0.93339	2.21493	1.20306	631.383	2.30261	633.789	1.88503
631.537	-0.7258	-1.20473	631.649	-0.44802	634.058	1.11629			631.537	-0.79782	-2.15219	631.649	-2.00518	634.058	-2.23126	-3.10698	-3.1577			631.537	-0.74513	-2.31355	631.649	-2.06354	634.058	-1.78862	-3.09705	-2.77463		631.537	-0.85762	2.05837	-0.6705	631.649	2.30882	-0.86691	634.058	1.94219	1.4077	1.42414		631.537	-0.92487	2.15004	1.18174	631.649	2.24913	634.058	1.78546
631.802	-0.73554	-1.1833	631.915	-0.44551	634.326	1.04684			631.802	-0.80253	-2.1667	631.915	-2.01331	634.326	-2.22131	-3.10883	-3.1671			631.802	-0.73856	-2.31264	631.915	-2.06008	634.326	-1.81536	-3.09995	-2.7867		631.802	-0.84877	2.04622	-0.6778	631.915	2.32053	-0.87785	634.326	1.92434	1.39623	1.3978		631.802	-0.9276	2.17854	1.20222	631.915	2.23929	634.326	1.70721
632.066	-0.74316	-1.17045	632.18	-0.44972	634.595	1.0811			632.066	-0.80675	-2.16314	632.18	-2.00632	634.595	-2.22425	-3.11236	-3.17082			632.066	-0.74897	-2.31161	632.18	-2.06879	634.595	-1.81914	-3.10171	-2.79302		632.066	-0.85024	2.03907	-0.70375	632.18	2.30485	-0.90061	634.595	1.91475	1.38033	1.37997		632.066	-0.91424	2.16114	1.19962	632.18	2.26872	634.595	1.65863
632.33	-0.74439	-1.17839	632.446	-0.42131	634.863	1.08935			632.33	-0.79845	-2.17098	632.446	-2.0312	634.863	-2.21763	-3.11688	-3.18497			632.33	-0.75095	-2.32337	632.446	-2.12226	634.863	-1.83121	-3.10329	-2.80922		632.33	-0.84859	2.02895	-0.70958	632.446	2.29791	-0.91798	634.863	1.90007	1.36657	1.35869		632.33	-0.9348	2.14445	1.1897	632.446	2.21835	634.863	1.60931
632.594	-0.74417	-1.19084	632.712	-0.43889	635.132	1.17782			632.594	-0.80453	-2.16536	632.712	-2.03964	635.132	-2.22768	-3.11488	-3.18513			632.594	-0.73711	-2.32399	632.712	-2.12046	635.132	-1.84749	-3.10357	-2.8098		632.594	-0.85955	2.02691	-0.72497	632.712	2.30227	-0.92471	635.132	1.88968	1.3488	1.34267		632.594	-0.93085	2.1545	1.1848	632.712	2.17283	635.132	1.58604
632.858	-0.73832	-1.1755	632.978	-0.43404	635.4	1.15			632.858	-0.8155	-2.16473	632.978	-2.03349	635.4	-2.22497	-3.12057	-3.17798			632.858	-0.7429	-2.32894	632.978	-2.09002	635.4	-1.85947	-3.1054	-2.79996		632.858	-0.85087	2.00035	-0.73792	632.978	2.25123	-0.95177	635.4	1.87781	1.33466	1.33773		632.858	-0.93151	2.08137	1.14784	632.978	2.14829	635.4	1.50624
633.123	-0.7328	-1.16809	633.243	-0.46154	635.669	1.13969			633.123	-0.81378	-2.18619	633.243	-2.04563	635.669	-2.24216	-3.12349	-3.17781			633.123	-0.7409	-2.33559	633.243	-2.07596	635.669	-1.87219	-3.10807	-2.80145		633.123	-0.85149	1.99979	-0.76387	633.243	2.25196	-0.9672	635.669	1.86891	1.31967	1.32924		633.123	-0.92952	2.08258	1.14392	633.243	2.13687	635.669	1.51603
633.387	-0.7319	-1.1703	633.509	-0.4596	635.938	1.18989			633.387	-0.80609	-2.1843	633.509	-2.04325	635.938	-2.24444	-3.12547	-3.18487			633.387	-0.75004	-2.34121	633.509	-2.12288	635.938	-1.87959	-3.11065	-2.80832		633.387	-0.85591	1.99991	-0.78683	633.509	2.26163	-0.99014	635.938	1.85888	1.30138	1.30806		633.387	-0.93535	2.05865	1.12345	633.509	2.09001	635.938	1.44236
633.651	-0.73769	-1.18416	633.775	-0.43159	636.206	1.18945			633.651	-0.801	-2.1932	633.775	-2.05831	636.206	-2.25922	-3.13072	-3.19301			633.651	-0.74923	-2.34247	633.775	-2.11886	636.206	-1.89464	-3.11438	-2.82147		633.651	-0.86031	1.98639	-0.80795	633.775	2.22302	-1.00675	636.206	1.84231	1.28461	1.28695		633.651	-0.91834	2.06667	1.13586	633.775	2.11784	636.206	1.46057
633.915	-0.7343	-1.20786	634.041	-0.44411	636.475	1.18949			633.915	-0.80112	-2.1933	634.041	-2.06429	636.475	-2.26129	-3.13143	-3.20288			633.915	-0.74305	-2.34942	634.041	-2.15208	636.475	-1.90454	-3.115	-2.83429		633.915	-0.84714	1.972	-0.81285	634.041	2.23176	-1.0098	636.475	1.82946	1.26699	1.25655		633.915	-0.92348	2.04939	1.11022	634.041	2.05787	636.475	1.34634
634.179	-0.73713	-1.23178	634.306	-0.43644	636.743	1.15315			634.179	-0.79231	-2.1862	634.306	-2.06	636.743	-2.25207	-3.13345	-3.19885			634.179	-0.74704	-2.34688	634.306	-2.12534	636.743	-1.91281	-3.11861	-2.82689		634.179	-0.86	1.95398	-0.83998	634.306	2.23384	-1.03723	636.743	1.81082	1.25425	1.25132		634.179	-0.92542	2.02908	1.10972	634.306	2.03229	636.743	1.29997
634.444	-0.75	-1.20655	634.572	-0.45819	637.012	1.19925			634.444	-0.80509	-2.18421	634.572	-2.08487	637.012	-2.26852	-3.13781	-3.20561			634.444	-0.75656	-2.35116	634.572	-2.12649	637.012	-1.93676	-3.11973	-2.83485		634.444	-0.85401	1.96203	-0.86668	634.572	2.20994	-1.05936	637.012	1.79594	1.23589	1.22751		634.444	-0.92185	2.00741	1.10242	634.572	1.99827	637.012	1.32882
634.708	-0.73588	-1.15988	634.838	-0.40903	637.28	1.24364			634.708	-0.81557	-2.19981	634.838	-2.07312	637.28	-2.26477	-3.14009	-3.20707			634.708	-0.74899	-2.35419	634.838	-2.13454	637.28	-1.93577	-3.12095	-2.83713		634.708	-0.85613	1.94984	-0.86965	634.838	2.21408	-1.07192	637.28	1.79222	1.21936	1.20582		634.708	-0.92258	2.00239	1.08981	634.838	1.97131	637.28	1.24476
634.972	-0.74077	-1.15812	635.104	-0.40844	637.549	1.25552			634.972	-0.81296	-2.19865	635.104	-2.07549	637.549	-2.28071	-3.14028	-3.21545			634.972	-0.73017	-2.35773	635.104	-2.16594	637.549	-1.95374	-3.12283	-2.85026		634.972	-0.86036	1.95204	-0.8731	635.104	2.21201	-1.088	637.549	1.77655	1.20256	1.17699		634.972	-0.92503	1.95367	1.06329	635.104	1.96395	637.549	1.2283
635.236	-0.75579	-1.20237	635.369	-0.39721	637.818	1.237			635.236	-0.80686	-2.19634	635.369	-2.08502	637.818	-2.27805	-3.14584	-3.21591			635.236	-0.736	-2.3528	635.369	-2.18674	637.818	-1.96609	-3.12443	-2.85298		635.236	-0.8531	1.93771	-0.87767	635.369	2.20169	-1.10219	637.818	1.75986	1.186	1.16385		635.236	-0.9342	1.94218	1.06847	635.369	1.96663	637.818	1.20268
635.5	-0.74558	-1.21099	635.635	-0.3727	638.086	1.26641			635.5	-0.81443	-2.20161	635.635	-2.09684	638.086	-2.27881	-3.14915	-3.22112			635.5	-0.73851	-2.35083	635.635	-2.14921	638.086	-1.96668	-3.12694	-2.85728		635.5	-0.83651	1.92921	-0.90924	635.635	2.19501	-1.10267	638.086	1.74664	1.16506	1.14154		635.5	-0.93024	1.95163	1.04942	635.635	1.90586	638.086	1.12582
635.765	-0.75139	-1.20137	635.901	-0.39208	638.355	1.25289			635.765	-0.81005	-2.2074	635.901	-2.12605	638.355	-2.27632	-3.15336	-3.22177			635.765	-0.74089	-2.35497	635.901	-2.12455	638.355	-1.97661	-3.13007	-2.85895		635.765	-0.85603	1.91447	-0.91887	635.901	2.18481	-1.12044	638.355	1.734	1.14195	1.12876		635.765	-0.92767	1.92646	1.06411	635.901	1.90983	638.355	1.08155
636.029	-0.74884	-1.17131	636.167	-0.43459	638.623	1.3069			636.029	-0.81358	-2.20983	636.167	-2.12152	638.623	-2.27838	-3.15361	-3.22187			636.029	-0.74225	-2.36774	636.167	-2.1108	638.623	-1.98392	-3.13042	-2.85453		636.029	-0.86053	1.91171	-0.9407	636.167	2.15059	-1.15957	638.623	1.72266	1.13079	1.11032		636.029	-0.92585	1.90123	1.04893	636.167	1.91553	638.623	1.09846
636.293	-0.74503	-1.17313	636.432	-0.43545	638.892	1.27517			636.293	-0.80446	-2.20741	636.432	-2.11883	638.892	-2.28514	-3.15585	-3.22866			636.293	-0.73977	-2.3694	636.432	-2.17431	638.892	-2.00179	-3.13129	-2.86768		636.293	-0.86207	1.90394	-0.95473	636.432	2.16073	-1.1569	638.892	1.69746	1.11668	1.08287		636.293	-0.91556	1.87665	1.03263	636.432	1.88442	638.892	1.09272
636.557	-0.74151	-1.16415	636.698	-0.40959	639.16	1.24507			636.557	-0.79893	-2.20602	636.698	-2.11488	639.16	-2.29126	-3.16029	-3.23738			636.557	-0.74038	-2.37235	636.698	-2.16525	639.16	-2.01553	-3.13303	-2.87574		636.557	-0.86448	1.8992	-0.97637	636.698	2.14398	-1.1776	639.16	1.68853	1.0943	1.05372		636.557	-0.90649	1.83957	1.02393	636.698	1.85558	639.16	1.03559
636.821	-0.73703	-1.15753	636.964	-0.42665	639.429	1.31537			636.821	-0.80428	-2.20939	636.964	-2.1387	639.429	-2.30731	-3.16266	-3.24174			636.821	-0.7349	-2.37429	636.964	-2.17983	639.429	-2.02331	-3.13418	-2.88501		636.821	-0.86287	1.89559	-0.98659	636.964	2.15853	-1.187	639.429	1.67092	1.07841	1.03645		636.821	-0.92202	1.82998	1.00547	636.964	1.81413	639.429	1.00394
637.086	-0.75099	-1.17487	637.23	-0.42761	639.698	1.39418			637.086	-0.80538	-2.22037	637.23	-2.13892	639.698	-2.3129	-3.16012	-3.24845			637.086	-0.72667	-2.37781	637.23	-2.19068	639.698	-2.02704	-3.1367	-2.89323		637.086	-0.85746	1.87952	-0.99928	637.23	2.1664	-1.18966	639.698	1.6615	1.06427	1.0042		637.086	-0.9112	1.84344	1.01865	637.23	1.82369	639.698	0.97039
637.35	-0.73687	-1.18973	637.495	-0.40389	639.966	1.37164			637.35	-0.79889	-2.21804	637.495	-2.13704	639.966	-2.29952	-3.16345	-3.24749			637.35	-0.72351	-2.38336	637.495	-2.21042	639.966	-2.03495	-3.13782	-2.89027		637.35	-0.84829	1.87597	-1.00821	637.495	2.13824	-1.20369	639.966	1.64566	1.0433	0.98675		637.35	-0.91424	1.80522	0.98805	637.495	1.75382	639.966	1.02459
637.614	-0.73678	-1.13394	637.761	-0.38212	640.235	1.34462			637.614	-0.78607	-2.21945	637.761	-2.14392	640.235	-2.29933	-3.16801	-3.2423			637.614	-0.72495	-2.3759	637.761	-2.18091	640.235	-2.0411	-3.14154	-2.88846		637.614	-0.85239	1.85438	-1.0144	637.761	2.15683	-1.19884	640.235	1.61977	1.02081	0.97492		637.614	-0.9045	1.79637	1.00845	637.761	1.76053	640.235	0.96413
637.878	-0.72804	-1.13237	638.027	-0.37196	640.503	1.38041			637.878	-0.78522	-2.22282	638.027	-2.14776	640.503	-2.28286	-3.16959	-3.25526			637.878	-0.72639	-2.38345	638.027	-2.17474	640.503	-2.04248	-3.14179	-2.89964		637.878	-0.84772	1.85719	-1.04651	638.027	2.11499	-1.23933	640.503	1.61617	1.00167	0.94125		637.878	-0.91224	1.75917	0.99024	638.027	1.74349	640.503	0.98324
638.142	-0.73593	-1.14404	638.293	-0.39877	640.772	1.39916			638.142	-0.78782	-2.23378	638.293	-2.156	640.772	-2.27963	-3.17218	-3.25693			638.142	-0.74133	-2.3934	638.293	-2.19725	640.772	-2.05999	-3.14477	-2.90623		638.142	-0.84478	1.83607	-1.06313	638.293	2.10858	-1.22903	640.772	1.60414	0.98129	0.9165		638.142	-0.92009	1.75414	0.95529	638.293	1.71556	640.772	0.95163
638.407	-0.72604	-1.1516	638.558	-0.35243	641.04	1.38813			638.407	-0.79728	-2.22571	638.558	-2.15778	641.04	-2.30055	-3.17523	-3.25495			638.407	-0.73487	-2.39712	638.558	-2.18241	641.04	-2.0711	-3.14525	-2.90012		638.407	-0.84259	1.83356	-1.07797	638.558	2.12796	-1.23887	641.04	1.57489	0.95986	0.90188		638.407	-0.90106	1.7305	0.95118	638.558	1.72841	641.04	0.91129
638.671	-0.72847	-1.14618	638.824	-0.32322	641.309	1.38971			638.671	-0.79294	-2.23129	638.824	-2.17489	641.309	-2.31319	-3.17837	-3.25865			638.671	-0.7154	-2.39194	638.824	-2.17418	641.309	-2.07147	-3.14714	-2.90654		638.671	-0.84502	1.82174	-1.09116	638.824	2.12385	-1.2384	641.309	1.54792	0.9424	0.87755		638.671	-0.91233	1.73071	0.95926	638.824	1.69722	641.309	0.91921
638.935	-0.70707	-1.16862	639.09	-0.29095	641.578	1.40125			638.935	-0.77938	-2.23387	639.09	-2.18127	641.578	-2.28888	-3.17972	-3.26102			638.935	-0.70453	-2.39571	639.09	-2.18924	641.578	-2.07528	-3.14809	-2.9089		638.935	-0.83657	1.80826	-1.11145	639.09	2.09497	-1.25659	641.578	1.53491	0.92044	0.85008		638.935	-0.91233	1.72661	0.94317	639.09	1.6695	641.578	0.93816
639.199	-0.71939	-1.1624	639.356	-0.31482	641.846	1.36438			639.199	-0.7743	-2.23179	639.356	-2.17504	641.846	-2.30156	-3.18129	-3.26913			639.199	-0.70361	-2.40321	639.356	-2.21014	641.846	-2.08597	-3.14977	-2.9222		639.199	-0.84149	1.7948	-1.12655	639.356	2.08155	-1.2831	641.846	1.52206	0.90159	0.82408		639.199	-0.895	1.67711	0.96798	639.356	1.66153	641.846	0.89255
639.463	-0.72083	-1.14276	639.621	-0.33253	642.115	1.38547			639.463	-0.77046	-2.22695	639.621	-2.1813	642.115	-2.29812	-3.18202	-3.27367			639.463	-0.7005	-2.40474	639.621	-2.24375	642.115	-2.08728	-3.14982	-2.92645		639.463	-0.82283	1.79562	-1.13131	639.621	2.10252	-1.29312	642.115	1.50349	0.87998	0.79458		639.463	-0.88795	1.6753	0.9549	639.621	1.64077	642.115	0.84072
639.728	-0.69627	-1.13635	639.887	-0.34828	642.383	1.44571			639.728	-0.77603	-2.24246	639.887	-2.17472	642.383	-2.31267	-3.18507	-3.27952			639.728	-0.68826	-2.40461	639.887	-2.21952	642.383	-2.11271	-3.15237	-2.93758		639.728	-0.82501	1.78646	-1.1561	639.887	2.08447	-1.33022	642.383	1.48143	0.85955	0.76213		639.728	-0.87929	1.63194	0.91802	639.887	1.6189	642.383	0.82469
639.992	-0.71361	-1.14929	640.153	-0.30071	642.652	1.44589			639.992	-0.76559	-2.25699	640.153	-2.18204	642.652	-2.30871	-3.18848	-3.28817			639.992	-0.68477	-2.40827	640.153	-2.19684	642.652	-2.12403	-3.15377	-2.94688		639.992	-0.81578	1.78307	-1.15734	640.153	2.10402	-1.31764	642.652	1.46619	0.83624	0.72852		639.992	-0.86158	1.58498	0.91708	640.153	1.59496	642.652	0.82536
640.256	-0.69342	-1.14593	640.419	-0.35872	642.92	1.38851			640.256	-0.75378	-2.25172	640.419	-2.18353	642.92	-2.30801	-3.18962	-3.29259			640.256	-0.6761	-2.40801	640.419	-2.17069	642.92	-2.13008	-3.1555	-2.95339		640.256	-0.80238	1.76512	-1.17336	640.419	2.05773	-1.33234	642.92	1.44228	0.81989	0.70403		640.256	-0.86575	1.60579	0.90463	640.419	1.61782	642.92	0.87572
640.52	-0.68885	-1.13308	640.684	-0.32461	643.189	1.37512			640.52	-0.74809	-2.24868	640.684	-2.19487	643.189	-2.32274	-3.19319	-3.29456			640.52	-0.68902	-2.41513	640.684	-2.2152	643.189	-2.13523	-3.15671	-2.95538		640.52	-0.81006	1.7583	-1.17943	640.684	2.06268	-1.34258	643.189	1.43015	0.79346	0.67704		640.52	-0.86711	1.58733	0.89807	640.684	1.57977	643.189	0.80854
640.784	-0.69696	-1.11303	640.95	-0.34097	643.458	1.43038			640.784	-0.72745	-2.24943	640.95	-2.20768	643.458	-2.31184	-3.19305	-3.28558			640.784	-0.67883	-2.41574	640.95	-2.242	643.458	-2.15522	-3.15887	-2.9473		640.784	-0.80987	1.7449	-1.19599	640.95	2.05824	-1.33447	643.458	1.40936	0.77439	0.67054		640.784	-0.84687	1.58433	0.90672	640.95	1.54998	643.458	0.83541
641.049	-0.68845	-1.15473	641.216	-0.32705	643.726	1.43103			641.049	-0.72964	-2.25183	641.216	-2.20776	643.726	-2.31753	-3.19684	-3.28594			641.049	-0.66017	-2.41592	641.216	-2.22291	643.726	-2.15495	-3.16206	-2.94605		641.049	-0.79018	1.73178	-1.21648	641.216	2.04067	-1.37046	643.726	1.38831	0.75083	0.64274		641.049	-0.86345	1.57429	0.89995	641.216	1.52046	643.726	0.81417
641.313	-0.67808	-1.1364	641.482	-0.38503	643.995	1.364			641.313	-0.72448	-2.26648	641.482	-2.21256	643.995	-2.32291	-3.19903	-3.29596			641.313	-0.66148	-2.4206	641.482	-2.25333	643.995	-2.14495	-3.1639	-2.96129		641.313	-0.7832	1.73754	-1.23258	641.482	2.02131	-1.37893	643.995	1.36846	0.72993	0.60707		641.313	-0.83054	1.55141	0.89867	641.482	1.53706	643.995	0.82234
641.577	-0.67193	-1.14364	641.747	-0.33922	644.263	1.42211			641.577	-0.71448	-2.26258	641.747	-2.21466	644.263	-2.32082	-3.20232	-3.30174			641.577	-0.64728	-2.42275	641.747	-2.24474	644.263	-2.16737	-3.16318	-2.97038		641.577	-0.78731	1.71351	-1.23837	641.747	2.0197	-1.37882	644.263	1.33883	0.70733	0.58077		641.577	-0.83671	1.51559	0.90468	641.747	1.51493	644.263	0.84256
641.841	-0.65665	-1.12823	642.013	-0.36242	644.532	1.48389			641.841	-0.69168	-2.25694	642.013	-2.22045	644.532	-2.32451	-3.20312	-3.30729			641.841	-0.63521	-2.43286	642.013	-2.27258	644.532	-2.17253	-3.16613	-2.97821		641.841	-0.77511	1.70409	-1.24599	642.013	1.99401	-1.41022	644.532	1.31332	0.68403	0.54909		641.841	-0.81057	1.49938	0.87504	642.013	1.47364	644.532	0.8605
642.105	-0.65421	-1.09487	642.279	-0.37575	644.8	1.5055			642.105	-0.67975	-2.26681	642.279	-2.22298	644.8	-2.33084	-3.20719	-3.30772			642.105	-0.62965	-2.43445	642.279	-2.27042	644.8	-2.17621	-3.16567	-2.97807		642.105	-0.75783	1.69809	-1.25382	642.279	1.99849	-1.41923	644.8	1.30172	0.667	0.52771		642.105	-0.80311	1.47374	0.88614	642.279	1.48284	644.8	0.80656
642.37	-0.64145	-1.10515	642.545	-0.35935	645.069	1.54459			642.37	-0.67326	-2.27267	642.545	-2.23742	645.069	-2.32531	-3.20421	-3.30852			642.37	-0.62334	-2.43424	642.545	-2.25719	645.069	-2.18228	-3.16472	-2.97912		642.37	-0.74602	1.68081	-1.27638	642.545	2.00088	-1.43653	645.069	1.27739	0.64475	0.50216		642.37	-0.81113	1.45758	0.87565	642.545	1.46064	645.069	0.84325
642.634	-0.63613	-1.11027	642.81	-0.34208	645.338	1.51059			642.634	-0.66906	-2.27495	642.81	-2.25781	645.338	-2.32738	-3.20953	-3.30177			642.634	-0.61694	-2.44621	642.81	-2.25455	645.338	-2.19073	-3.16776	-2.97432		642.634	-0.73544	1.66646	-1.29886	642.81	1.99705	-1.45237	645.338	1.26521	0.6223	0.48788		642.634	-0.78869	1.46958	0.86971	642.81	1.45702	645.338	0.77723
642.898	-0.62584	-1.1203	643.076	-0.38245	645.606	1.50825			642.898	-0.65613	-2.27756	643.076	-2.26	645.606	-2.31711	-3.21033	-3.30707			642.898	-0.59637	-2.44896	643.076	-2.26156	645.606	-2.19978	-3.16948	-2.98042		642.898	-0.73687	1.65968	-1.32323	643.076	1.96542	-1.46599	645.606	1.23957	0.59912	0.4574		642.898	-0.78664	1.46171	0.86399	643.076	1.43155	645.606	0.79953
643.162	-0.61221	-1.06897	643.342	-0.38084	645.875	1.4902			643.162	-0.65297	-2.28048	643.342	-2.25454	645.875	-2.3427	-3.21283	-3.31087			643.162	-0.56276	-2.44787	643.342	-2.27162	645.875	-2.19964	-3.17023	-2.98457		643.162	-0.72487	1.64523	-1.32562	643.342	1.94915	-1.47973	645.875	1.21054	0.57854	0.42727		643.162	-0.76058	1.45649	0.84669	643.342	1.40562	645.875	0.83951
643.426	-0.59282	-1.05823	643.608	-0.39646	646.143	1.38597			643.426	-0.63165	-2.278	643.608	-2.25401	646.143	-2.32609	-3.21595	-3.31554			643.426	-0.5667	-2.45237	643.608	-2.26239	646.143	-2.21346	-3.17295	-2.9906		643.426	-0.69697	1.63365	-1.3284	643.608	1.94999	-1.46995	646.143	1.19786	0.54908	0.39525		643.426	-0.74392	1.41585	0.85811	643.608	1.4221	646.143	0.77213
643.691	-0.59318	-1.05682	643.873	-0.40706	646.412	1.39038			643.691	-0.62905	-2.29124	643.873	-2.24782	646.412	-2.32062	-3.2184	-3.32358			643.691	-0.55012	-2.44441	643.873	-2.24324	646.412	-2.21865	-3.17513	-3.00148		643.691	-0.67975	1.62981	-1.33753	643.873	1.93131	-1.46728	646.412	1.17646	0.52621	0.365		643.691	-0.74931	1.40136	0.86498	643.873	1.37444	646.412	0.71893
643.955	-0.58229	-1.08643	644.139	-0.33768	646.68	1.44642			643.955	-0.59427	-2.30002	644.139	-2.25199	646.68	-2.30484	-3.2186	-3.3289			643.955	-0.53679	-2.46254	644.139	-2.24969	646.68	-2.21127	-3.1733	-3.00896		643.955	-0.66489	1.62005	-1.3456	644.139	1.90752	-1.47466	646.68	1.14793	0.50741	0.33125		643.955	-0.72003	1.39471	0.84191	644.139	1.37753	646.68	0.77798
644.219	-0.56393	-1.07429	644.405	-0.35175	646.949	1.5032			644.219	-0.58428	-2.29004	644.405	-2.25223	646.949	-2.3181	-3.21969	-3.33196			644.219	-0.51862	-2.46045	644.405	-2.27287	646.949	-2.22936	-3.17552	-3.01367		644.219	-0.63826	1.60722	-1.36261	644.405	1.91494	-1.50996	646.949	1.11795	0.48631	0.30124		644.219	-0.70657	1.38693	0.85487	644.405	1.38038	646.949	0.77766
644.483	-0.54884	-1.07008	644.671	-0.38639	647.218	1.45477			644.483	-0.56211	-2.27982	644.671	-2.25362	647.218	-2.32251	-3.22261	-3.33425			644.483	-0.49857	-2.45315	644.671	-2.29844	647.218	-2.24149	-3.17714	-3.02071		644.483	-0.63805	1.59627	-1.3829	644.671	1.89197	-1.52306	647.218	1.0977	0.45877	0.2759		644.483	-0.68808	1.35287	0.8428	644.671	1.32701	647.218	0.81691
644.747	-0.54088	-1.06326	644.936	-0.38171	647.486	1.46498			644.747	-0.54517	-2.29075	644.936	-2.26226	647.486	-2.33425	-3.22576	-3.33526			644.747	-0.48417	-2.46435	644.936	-2.30458	647.486	-2.23157	-3.17915	-3.02484		644.747	-0.62363	1.5727	-1.39122	644.936	1.8913	-1.53795	647.486	1.06663	0.43588	0.24575		644.747	-0.67272	1.34049	0.83904	644.936	1.30588	647.486	0.82345
645.012	-0.51168	-1.02324	645.202	-0.36824	647.755	1.5359			645.012	-0.5213	-2.30088	645.202	-2.26543	647.755	-2.31138	-3.22571	-3.33464			645.012	-0.47866	-2.46139	645.202	-2.28061	647.755	-2.22829	-3.18005	-3.01981		645.012	-0.61763	1.5723	-1.40598	645.202	1.89662	-1.53416	647.755	1.04451	0.4125	0.22691		645.012	-0.65714	1.32824	0.83267	645.202	1.30679	647.755	0.80064
645.276	-0.50247	-1.02483	645.468	-0.36706	648.023	1.54867			645.276	-0.51801	-2.29943	645.468	-2.26203	648.023	-2.30942	-3.22858	-3.33841			645.276	-0.46048	-2.46647	645.468	-2.29976	648.023	-2.2438	-3.18026	-3.02345		645.276	-0.59769	1.54965	-1.40456	645.468	1.88512	-1.55373	648.023	1.03317	0.38841	0.20012		645.276	-0.63079	1.30427	0.82388	645.468	1.32062	648.023	0.79777
645.54	-0.49225	-1.01742	645.734	-0.38291	648.292	1.54527			645.54	-0.50445	-2.29806	645.734	-2.26233	648.292	-2.31345	-3.2304	-3.34392			645.54	-0.43588	-2.47647	645.734	-2.29636	648.292	-2.2414	-3.18176	-3.03315		645.54	-0.5754	1.53826	-1.41297	645.734	1.84591	-1.54806	648.292	0.99818	0.36151	0.16515		645.54	-0.63184	1.31915	0.84156	645.734	1.2581	648.292	0.81577
645.804	-0.46944	-0.98138	645.999	-0.35857	648.56	1.50362			645.804	-0.47504	-2.299	645.999	-2.26219	648.56	-2.30573	-3.2317	-3.34081			645.804	-0.40967	-2.47414	645.999	-2.33152	648.56	-2.24973	-3.17911	-3.02836		645.804	-0.54308	1.53436	-1.41992	645.999	1.86504	-1.56758	648.56	0.97991	0.34004	0.14165		645.804	-0.5907	1.30295	0.82363	645.999	1.28405	648.56	0.81064
646.068	-0.45241	-0.95828	646.265	-0.39566	648.829	1.47372			646.068	-0.45375	-2.28822	646.265	-2.25492	648.829	-2.3183	-3.235	-3.34672			646.068	-0.40609	-2.47466	646.265	-2.32632	648.829	-2.25698	-3.18431	-3.03915		646.068	-0.52297	1.52136	-1.43908	646.265	1.82563	-1.58271	648.829	0.95668	0.31729	0.10635		646.068	-0.59941	1.312	0.84616	646.265	1.24853	648.829	0.80024
646.333	-0.42317	-0.99368	646.531	-0.36173	649.098	1.49218			646.333	-0.41585	-2.28705	646.531	-2.2501	649.098	-2.29979	-3.23487	-3.33859			646.333	-0.38232	-2.4721	646.531	-2.32982	649.098	-2.26527	-3.18482	-3.02982		646.333	-0.50379	1.51338	-1.43506	646.531	1.80493	-1.60974	649.098	0.93245	0.29141	0.09341		646.333	-0.55628	1.28804	0.82357	646.531	1.28911	649.098	0.77823
646.597	-0.40232	-1.01007	646.797	-0.31733	649.366	1.52724			646.597	-0.40156	-2.28526	646.797	-2.25564	649.366	-2.30274	-3.2369	-3.34063			646.597	-0.36271	-2.47136	646.797	-2.31833	649.366	-2.27992	-3.18591	-3.03569		646.597	-0.47893	1.48947	-1.45388	646.797	1.80095	-1.6113	649.366	0.91121	0.26616	0.06471		646.597	-0.53713	1.27836	0.81037	646.797	1.28558	649.366	0.84384
646.861	-0.38034	-0.9663	647.062	-0.34214	649.635	1.51518			646.861	-0.37855	-2.26461	647.062	-2.25692	649.635	-2.29376	-3.23652	-3.34289			646.861	-0.32889	-2.46944	647.062	-2.29814	649.635	-2.28096	-3.18585	-3.03638		646.861	-0.45701	1.48266	-1.45985	647.062	1.79408	-1.60945	649.635	0.88354	0.24512	0.03669		646.861	-0.49847	1.25692	0.84934	647.062	1.26732	649.635	0.86074
647.125	-0.36949	-0.94506	647.328	-0.37231	649.903	1.52895			647.125	-0.354	-2.25584	647.328	-2.25028	649.903	-2.29126	-3.23925	-3.34001			647.125	-0.31508	-2.47232	647.328	-2.28398	649.903	-2.28567	-3.18396	-3.03373		647.125	-0.44171	1.46981	-1.48358	647.328	1.79241	-1.60653	649.903	0.85789	0.21865	0.01749		647.125	-0.49329	1.26758	0.85133	647.328	1.23861	649.903	0.86763
647.389	-0.34412	-0.91767	647.594	-0.32673	650.172	1.47407			647.389	-0.3357	-2.27008	647.594	-2.25283	650.172	-2.27939	-3.23989	-3.33717			647.389	-0.30955	-2.4734	647.594	-2.26847	650.172	-2.28414	-3.18581	-3.02769		647.389	-0.42192	1.46105	-1.47748	647.594	1.77428	-1.62432	650.172	0.83633	0.19408	-0.0027		647.389	-0.46895	1.26015	0.83003	647.594	1.26925	650.172	0.89082
647.654	-0.32542	-0.91064	647.86	-0.30454	650.44	1.52691			647.654	-0.30329	-2.26301	647.86	-2.24361	650.44	-2.27565	-3.24192	-3.33842			647.654	-0.27069	-2.45962	647.86	-2.31324	650.44	-2.25905	-3.18701	-3.03309		647.654	-0.38874	1.45699	-1.4782	647.86	1.77132	-1.64544	650.44	0.81156	0.17286	-0.03771		647.654	-0.43726	1.268	0.8396	647.86	1.22874	650.44	0.91556
647.918	-0.28817	-0.87483	648.125	-0.30994	650.709	1.55251			647.918	-0.26774	-2.25977	648.125	-2.22901	650.709	-2.25138	-3.24228	-3.34429			647.918	-0.24568	-2.45899	648.125	-2.29993	650.709	-2.26271	-3.18764	-3.03994		647.918	-0.36154	1.44338	-1.48265	648.125	1.75936	-1.63946	650.709	0.79784	0.14547	-0.06966		647.918	-0.39736	1.24899	0.86024	648.125	1.19849	650.709	0.89523
648.182	-0.27067	-0.83008	648.391	-0.25856	650.978	1.60345			648.182	-0.25066	-2.24574	648.391	-2.22905	650.978	-2.24463	-3.24354	-3.34201			648.182	-0.23422	-2.46499	648.391	-2.28043	650.978	-2.26027	-3.18777	-3.03578		648.182	-0.33814	1.42652	-1.48561	648.391	1.75531	-1.63406	650.978	0.76711	0.12189	-0.09055		648.182	-0.3807	1.23536	0.84836	648.391	1.2695	650.978	0.8859
648.446	-0.23307	-0.82086	648.657	-0.24752	651.246	1.62354			648.446	-0.23135	-2.23926	648.657	-2.22221	651.246	-2.23276	-3.24736	-3.34416			648.446	-0.19408	-2.45988	648.657	-2.28129	651.246	-2.26212	-3.19103	-3.03868		648.446	-0.31521	1.41941	-1.48727	648.657	1.7305	-1.61393	651.246	0.7508	0.09802	-0.11898		648.446	-0.3503	1.23657	0.86475	648.657	1.23425	651.246	0.89284
648.71	-0.21379	-0.79202	648.923	-0.21607	651.515	1.54537			648.71	-0.19589	-2.23103	648.923	-2.22782	651.515	-2.22768	-3.24815	-3.34439			648.71	-0.16499	-2.45023	648.923	-2.27693	651.515	-2.26463	-3.19051	-3.03909		648.71	-0.28921	1.4174	-1.49004	648.923	1.73048	-1.64003	651.515	0.71905	0.07023	-0.14751		648.71	-0.34335	1.20891	0.84439	648.923	1.21102	651.515	0.89302
648.975	-0.17724	-0.78794	649.188	-0.20219	651.783	1.55427			648.975	-0.1768	-2.22336	649.188	-2.21219	651.783	-2.21677	-3.25145	-3.34611			648.975	-0.14388	-2.44784	649.188	-2.30055	651.783	-2.26496	-3.19169	-3.0406		648.975	-0.25807	1.40199	-1.49345	649.188	1.72104	-1.62699	651.783	0.69311	0.04845	-0.17708		648.975	-0.29618	1.22857	0.84084	649.188	1.23169	651.783	1.01942
649.239	-0.15076	-0.7506	649.454	-0.1928	652.052	1.57856			649.239	-0.13849	-2.21405	649.454	-2.19623	652.052	-2.20622	-3.2515	-3.33798			649.239	-0.11689	-2.43954	649.454	-2.32283	652.052	-2.27362	-3.18969	-3.03177		649.239	-0.2168	1.39564	-1.48495	649.454	1.72016	-1.6104	652.052	0.6764	0.02417	-0.19647		649.239	-0.27898	1.19581	0.83888	649.454	1.18202	652.052	0.99235
649.503	-0.13017	-0.7566	649.72	-0.15248	652.32	1.60063			649.503	-0.11123	-2.20659	649.72	-2.17868	652.32	-2.17815	-3.25178	-3.34076			649.503	-0.10387	-2.42709	649.72	-2.31129	652.32	-2.27484	-3.19204	-3.03858		649.503	-0.19472	1.38035	-1.49528	649.72	1.70306	-1.64917	652.32	0.65334	0.00121	-0.22703		649.503	-0.2815	1.2001	0.86326	649.72	1.23083	652.32	1.04611
649.767	-0.09953	-0.77782	649.986	-0.13607	652.589	1.611			649.767	-0.09285	-2.18875	649.986	-2.1825	652.589	-2.18682	-3.25329	-3.3397			649.767	-0.06412	-2.42721	649.986	-2.29687	652.589	-2.26525	-3.19057	-3.0355		649.767	-0.16253	1.37444	-1.49982	649.986	1.72065	-1.66015	652.589	0.62489	-0.02817	-0.25557		649.767	-0.23051	1.18927	0.84694	649.986	1.22129	652.589	0.97814
650.031	-0.06342	-0.71754	650.251	-0.08381	652.858	1.65668			650.031	-0.05316	-2.17724	650.251	-2.17411	652.858	-2.18348	-3.25321	-3.33557			650.031	-0.03668	-2.41371	650.251	-2.2724	652.858	-2.25629	-3.19485	-3.03051		650.031	-0.13315	1.35696	-1.50786	650.251	1.69452	-1.67885	652.858	0.60819	-0.0492	-0.27864		650.031	-0.21138	1.18972	0.85604	650.251	1.21175	652.858	1.01749
650.296	-0.02353	-0.70062	650.517	-0.05795	653.126	1.68226			650.296	-0.02104	-2.16636	650.517	-2.14189	653.126	-2.17148	-3.25749	-3.34389			650.296	-0.00669	-2.40595	650.517	-2.2566	653.126	-2.25144	-3.19129	-3.04139		650.296	-0.10871	1.35468	-1.50158	650.517	1.66115	-1.68264	653.126	0.5772	-0.07677	-0.31449		650.296	-0.1774	1.20134	0.84636	650.517	1.19958	653.126	1.00705
650.56	0.00823	-0.62805	650.783	0.01161	653.395	1.75011			650.56	0.00716	-2.1559	650.783	-2.12916	653.395	-2.14795	-3.2571	-3.34487			650.56	0.01789	-2.40208	650.783	-2.23162	653.395	-2.23895	-3.19455	-3.04366		650.56	-0.07589	1.33718	-1.49231	650.783	1.67143	-1.66201	653.395	0.56603	-0.09925	-0.34791		650.56	-0.14925	1.18341	0.85581	650.783	1.19972	653.395	1.04035
650.824	0.02631	-0.56646	651.049	0.00697	653.663	1.66175			650.824	0.0324	-2.14698	651.049	-2.11488	653.663	-2.1377	-3.25784	-3.34393			650.824	0.05988	-2.39576	651.049	-2.22006	653.663	-2.22347	-3.19463	-3.04114		650.824	-0.04836	1.32514	-1.4896	651.049	1.65885	-1.63639	653.663	0.52944	-0.12678	-0.37954		650.824	-0.11809	1.17564	0.88044	651.049	1.21113	653.663	0.99896
651.088	0.05386	-0.60037	651.314	0.0305	653.932	1.6978			651.088	0.07082	-2.1258	651.314	-2.10418	653.932	-2.09578	-3.25988	-3.34122			651.088	0.09139	-2.38086	651.314	-2.23578	653.932	-2.20752	-3.19641	-3.03855		651.088	-0.0172	1.31175	-1.49548	651.314	1.65091	-1.63709	653.932	0.50979	-0.14875	-0.40219		651.088	-0.10763	1.17078	0.86591	651.314	1.22436	653.932	1.06333
651.352	0.09475	-0.54623	651.58	0.07437	654.2	1.70263			651.352	0.10405	-2.11239	651.58	-2.09804	654.2	-2.10639	-3.25962	-3.34405			651.352	0.11174	-2.36867	651.58	-2.2327	654.2	-2.20335	-3.19699	-3.0423		651.352	0.01392	1.3159	-1.48709	651.58	1.65098	-1.63262	654.2	0.48829	-0.17667	-0.43886		651.352	-0.07431	1.2003	0.9036	651.58	1.24195	654.2	1.06732
651.617	0.13244	-0.50772	651.846	0.11327	654.469	1.71551			651.617	0.13948	-2.08896	651.846	-2.08835	654.469	-2.07859	-3.26151	-3.35523			651.617	0.15634	-2.35503	651.846	-2.21604	654.469	-2.20948	-3.1989	-3.05688		651.617	0.05764	1.31027	-1.48645	651.846	1.63985	-1.61975	654.469	0.4719	-0.19997	-0.48341		651.617	-0.04251	1.20601	0.88242	651.846	1.24994	654.469	1.09728
651.881	0.16339	-0.4904	652.112	0.15413	654.737	1.73769			651.881	0.17671	-2.07792	652.112	-2.06262	654.737	-2.07398	-3.26389	-3.35511			651.881	0.1807	-2.34178	652.112	-2.20149	654.737	-2.21187	-3.19946	-3.05326		651.881	0.08203	1.28905	-1.48161	652.112	1.63258	-1.61654	654.737	0.45618	-0.22518	-0.51023		651.881	-0.02468	1.1972	0.88547	652.112	1.23994	654.737	1.08341
652.145	0.18574	-0.41397	652.377	0.18071	655.006	1.76456			652.145	0.20317	-2.06431	652.377	-2.04972	655.006	-2.05003	-3.26422	-3.35138			652.145	0.21331	-2.33673	652.377	-2.19618	655.006	-2.19271	-3.20073	-3.0506		652.145	0.11678	1.28353	-1.48175	652.377	1.60761	-1.62482	655.006	0.43	-0.24709	-0.53687		652.145	0.01686	1.15296	0.88642	652.377	1.28159	655.006	1.14334
652.409	0.21596	-0.37213	652.643	0.2321	655.275	1.81772			652.409	0.24031	-2.0478	652.643	-2.04097	655.275	-2.03706	-3.2645	-3.35787			652.409	0.25092	-2.31821	652.643	-2.1741	655.275	-2.18372	-3.20067	-3.06053		652.409	0.15539	1.25586	-1.47214	652.643	1.59374	-1.61502	655.275	0.4179	-0.27538	-0.57376		652.409	0.05554	1.19083	0.88253	652.643	1.30046	655.275	1.14529
652.673	0.24698	-0.38648	652.909	0.32672	655.543	1.80633			652.673	0.28381	-2.02229	652.909	-2.01658	655.543	-2.01337	-3.26758	-3.36626			652.673	0.29254	-2.30644	652.909	-2.15301	655.543	-2.17707	-3.20217	-3.07415		652.673	0.19154	1.25421	-1.47087	652.909	1.60663	-1.6157	655.543	0.38548	-0.30153	-0.61931		652.673	0.10336	1.21138	0.88658	652.909	1.301	655.543	1.15618
652.938	0.29698	-0.35318	653.175	0.39189	655.812	1.79418			652.938	0.3124	-1.99208	653.175	-1.99161	655.812	-1.99944	-3.26787	-3.37306			652.938	0.33719	-2.28449	653.175	-2.09753	655.812	-2.16436	-3.20279	-3.08466		652.938	0.22514	1.24605	-1.46841	653.175	1.61133	-1.58901	655.812	0.36529	-0.32889	-0.66359		652.938	0.12217	1.20513	0.9144	653.175	1.32878	655.812	1.20196
653.202	0.33632	-0.30296	653.44	0.44364	656.08	1.83613			653.202	0.35588	-1.97694	653.44	-1.95949	656.08	-1.98275	-3.26505	-3.37088			653.202	0.37814	-2.27044	653.44	-2.11738	656.08	-2.14384	-3.20259	-3.08136		653.202	0.28192	1.23465	-1.45712	653.44	1.59804	-1.56909	656.08	0.34344	-0.34851	-0.68349		653.202	0.14697	1.18248	0.90706	653.44	1.30595	656.08	1.20191
653.466	0.36467	-0.25241	653.706	0.50931	656.349	1.85157			653.466	0.38568	-1.97756	653.706	-1.94456	656.349	-1.974	-3.26933	-3.3673			653.466	0.39293	-2.25561	653.706	-2.12031	656.349	-2.1429	-3.20128	-3.07286		653.466	0.31246	1.22863	-1.44121	653.706	1.58339	-1.57924	656.349	0.31651	-0.37424	-0.70732		653.466	0.1843	1.19036	0.92396	653.706	1.32873	656.349	1.24626
653.73	0.40953	-0.21147	653.972	0.60875	656.617	1.91458			653.73	0.41366	-1.94525	653.972	-1.91479	656.617	-1.94447	-3.26934	-3.3709			653.73	0.43925	-2.24276	653.972	-2.09738	656.617	-2.13422	-3.20508	-3.07639		653.73	0.34516	1.20605	-1.43299	653.972	1.57356	-1.56723	656.617	0.29479	-0.39955	-0.74399		653.73	0.21938	1.20527	0.93387	653.972	1.33492	656.617	1.27032
653.994	0.44588	-0.15839	654.238	0.60268	656.886	1.90934			653.994	0.46831	-1.93408	654.238	-1.8823	656.886	-1.92941	-3.27265	-3.37719			653.994	0.48073	-2.22079	654.238	-2.05871	656.886	-2.11449	-3.20557	-3.08561		653.994	0.40165	1.20566	-1.42322	654.238	1.5868	-1.53677	656.886	0.28049	-0.42578	-0.78109		653.994	0.25204	1.17961	0.95441	654.238	1.38652	656.886	1.3114
654.259	0.4868	-0.06943	654.503	0.60871	657.155	1.9082			654.259	0.51583	-1.90821	654.503	-1.86744	657.155	-1.91044	-3.27064	-3.38604			654.259	0.53223	-2.20049	654.503	-2.02819	657.155	-2.09752	-3.20586	-3.09884		654.259	0.43738	1.19827	-1.41373	654.503	1.56378	-1.54587	657.155	0.25633	-0.44641	-0.82797		654.259	0.28194	1.22594	0.94344	654.503	1.34771	657.155	1.27745
654.523	0.52831	-0.01965	654.769	0.74104	657.423	1.92192			654.523	0.54656	-1.88684	654.769	-1.8392	657.423	-1.89184	-3.27268	-3.39462			654.523	0.5705	-2.18662	654.769	-1.98091	657.423	-2.09085	-3.20662	-3.11069		654.523	0.48815	1.18304	-1.40678	654.769	1.5483	-1.53344	657.423	0.23579	-0.46938	-0.87303		654.523	0.32171	1.20516	0.97502	654.769	1.40277	657.423	1.26323
654.787	0.56329	0.03865	655.035	0.75756	657.692	1.92052			654.787	0.58635	-1.86047	655.035	-1.79883	657.692	-1.86558	-3.27321	-3.39455			654.787	0.61434	-2.16741	655.035	-1.94354	657.692	-2.08905	-3.20901	-3.11072		654.787	0.53646	1.17402	-1.39144	655.035	1.5512	-1.52944	657.692	0.21635	-0.49546	-0.90325		654.787	0.35691	1.2745	0.9649	655.035	1.37885	657.692	1.28625
655.051	0.60492	0.07082	655.301	0.84226	657.96	1.93478			655.051	0.63664	-1.82663	655.301	-1.77121	657.96	-1.82195	-3.27517	-3.39722			655.051	0.66703	-2.14781	655.301	-1.99128	657.96	-2.07072	-3.20828	-3.11448		655.051	0.58491	1.163	-1.39246	655.301	1.55323	-1.52519	657.96	0.20373	-0.52187	-0.93121		655.051	0.40339	1.23034	0.99334	655.301	1.46059	657.96	1.36724
655.315	0.64973	0.09701	655.566	0.94731	658.229	1.98029			655.315	0.69194	-1.80515	655.566	-1.74577	658.229	-1.80354	-3.27558	-3.39508			655.315	0.72384	-2.11926	655.566	-1.9742	658.229	-2.05168	-3.21093	-3.11562		655.315	0.63475	1.17443	-1.38082	655.566	1.52818	-1.51654	658.229	0.18156	-0.54181	-0.96345		655.315	0.45601	1.24296	0.99188	655.566	1.44882	658.229	1.33807
655.58	0.71125	0.13424	655.832	1.00204	658.497	1.96816			655.58	0.73073	-1.77196	655.832	-1.7315	658.497	-1.78566	-3.2772	-3.3983			655.58	0.76349	-2.09695	655.832	-1.91686	658.497	-2.03838	-3.21072	-3.11678		655.58	0.68884	1.14703	-1.36558	655.832	1.53314	-1.47058	658.497	0.16565	-0.566	-0.99788		655.58	0.49964	1.22123	0.98624	655.832	1.44987	658.497	1.3408
655.844	0.7539	0.22408	656.098	1.0351	658.766	2.05941			655.844	0.78044	-1.75666	656.098	-1.70089	658.766	-1.76159	-3.27816	-3.38917			655.844	0.81502	-2.07786	656.098	-1.90317	658.766	-2.01704	-3.21278	-3.1045		655.844	0.74399	1.14445	-1.34837	656.098	1.52654	-1.46408	658.766	0.15026	-0.59315	-1.01496		655.844	0.53783	1.28475	1.00539	656.098	1.46414	658.766	1.37985
656.108	0.80604	0.26165	656.364	1.13777	659.035	2.06718			656.108	0.83915	-1.73418	656.364	-1.64988	659.035	-1.74454	-3.27878	-3.39464			656.108	0.86406	-2.05654	656.364	-1.90826	659.035	-2.01005	-3.21295	-3.10925		656.108	0.77209	1.12725	-1.3406	656.364	1.52019	-1.43759	659.035	0.12305	-0.61985	-1.05062		656.108	0.57839	1.27173	1.0197	656.364	1.49212	659.035	1.34696
656.372	0.86701	0.33776	656.629	1.23303	659.303	2.12484			656.372	0.8949	-1.7045	656.629	-1.63273	659.303	-1.71236	-3.28093	-3.40126			656.372	0.91774	-2.03441	656.629	-1.89281	659.303	-1.98777	-3.21628	-3.11938		656.372	0.82966	1.1196	-1.32713	656.629	1.51017	-1.42756	659.303	0.10836	-0.64097	-1.09232		656.372	0.63355	1.27233	1.04321	656.629	1.50764	659.303	1.38249
656.636	0.91871	0.3822	656.895	1.25734	659.572	2.11134			656.636	0.95361	-1.66592	656.895	-1.59895	659.572	-1.69708	-3.28164	-3.39647			656.636	0.98378	-2.00955	656.895	-1.87872	659.572	-1.97688	-3.21413	-3.11331		656.636	0.89689	1.102	-1.30655	656.895	1.51788	-1.41049	659.572	0.0948	-0.66405	-1.11564		656.636	0.67404	1.30268	1.01062	656.895	1.5742	659.572	1.4426
656.901	0.9684	0.4458	657.161	1.36735	659.84	2.09048			656.901	0.99214	-1.64962	657.161	-1.56492	659.84	-1.63999	-3.28201	-3.39338			656.901	1.0567	-1.98062	657.161	-1.83872	659.84	-1.95802	-3.21638	-3.10888		656.901	0.9461	1.09258	-1.28454	657.161	1.48393	-1.40661	659.84	0.07448	-0.68572	-1.13686		656.901	0.72079	1.30864	1.03695	657.161	1.53435	659.84	1.40785
657.165	1.00607	0.54303	657.427	1.3913	660.109	2.06203			657.165	1.0517	-1.62001	657.427	-1.52807	660.109	-1.62097	-3.28516	-3.39424			657.165	1.09339	-1.95207	657.427	-1.81571	660.109	-1.94047	-3.21873	-3.1092		657.165	1.00969	1.08273	-1.27497	657.427	1.4814	-1.38189	660.109	0.05585	-0.71851	-1.1657		657.165	0.76664	1.29723	1.08249	657.427	1.54635	660.109	1.40627
657.429	1.06608	0.55161	657.692	1.51327	660.377	2.12384			657.429	1.10936	-1.60292	657.692	-1.49437	660.377	-1.60118	-3.28535	-3.40322			657.429	1.15999	-1.93468	657.692	-1.75017	660.377	-1.9157	-3.21868	-3.12259		657.429	1.0555	1.07858	-1.26288	657.692	1.47585	-1.37208	660.377	0.03275	-0.73572	-1.21013		657.429	0.81452	1.29331	1.08473	657.692	1.61319	660.377	1.42083
657.693	1.1245	0.62842	657.958	1.60462	660.646	2.03441			657.693	1.16245	-1.5694	657.958	-1.46335	660.646	-1.56945	-3.28493	-3.40971			657.693	1.20777	-1.913	657.958	-1.69422	660.646	-1.89091	-3.21928	-3.12826		657.693	1.12026	1.06516	-1.26026	657.958	1.47889	-1.35341	660.646	0.02844	-0.76086	-1.25147		657.693	0.86902	1.32346	1.1063	657.958	1.62561	660.646	1.40784
657.957	1.1907	0.71008	658.224	1.68119	660.915	2.05803			657.957	1.21462	-1.55088	658.224	-1.42789	660.915	-1.53841	-3.28389	-3.4189			657.957	1.27231	-1.8814	658.224	-1.69501	660.915	-1.87891	-3.21949	-3.14625		657.957	1.17053	1.04245	-1.23957	658.224	1.48849	-1.35432	660.915	0.00909	-0.78225	-1.2921		657.957	0.9288	1.34318	1.09868	658.224	1.61354	660.915	1.46208
658.222	1.23749	0.77034	658.49	1.69157	661.183	2.08652			658.222	1.28443	-1.51377	658.49	-1.39758	661.183	-1.50696	-3.28593	-3.42218			658.222	1.32928	-1.85952	658.49	-1.67323	661.183	-1.85815	-3.2225	-3.14865		658.222	1.24768	1.03921	-1.21646	658.49	1.45033	-1.34506	661.183	-0.0023	-0.80644	-1.32437		658.222	0.98153	1.31193	1.14111	658.49	1.65675	661.183	1.41452
658.486	1.30658	0.80972	658.755	1.76786	661.452	2.22398			658.486	1.35236	-1.4857	658.755	-1.37056	661.452	-1.49166	-3.28806	-3.41616			658.486	1.39333	-1.82008	658.755	-1.69259	661.452	-1.84465	-3.21914	-3.14011		658.486	1.30367	1.02483	-1.20888	658.755	1.45071	-1.32421	661.452	-0.0203	-0.83073	-1.34546		658.486	1.02684	1.36017	1.14923	658.755	1.65585	661.452	1.41658
658.75	1.3801	0.85932	659.021	1.83913	661.72	2.16718			658.75	1.40903	-1.4566	659.021	-1.34401	661.72	-1.46005	-3.28621	-3.41432			658.75	1.45447	-1.80188	659.021	-1.63469	661.72	-1.82036	-3.22028	-3.13729		658.75	1.372	1.01897	-1.1817	659.021	1.44796	-1.29432	661.72	-0.04417	-0.85312	-1.3714		658.75	1.0885	1.36045	1.14154	659.021	1.67913	661.72	1.38502
659.014	1.44083	0.9666	659.287	1.98093	661.989	2.19019			659.014	1.46649	-1.42664	659.287	-1.31298	661.989	-1.44393	-3.28834	-3.42114			659.014	1.51789	-1.77839	659.287	-1.6138	661.989	-1.80206	-3.22513	-3.14605		659.014	1.42185	1.01067	-1.16902	659.287	1.43258	-1.26858	661.989	-0.05227	-0.88208	-1.41013		659.014	1.12304	1.3483	1.13587	659.287	1.74188	661.989	1.36918
659.278	1.48264	1.03645	659.553	2.08752	662.257	2.18754			659.278	1.53292	-1.40268	659.553	-1.26624	662.257	-1.38979	-3.29125	-3.42143			659.278	1.57325	-1.74425	659.553	-1.60492	662.257	-1.76808	-3.22329	-3.14707		659.278	1.47877	0.98825	-1.15218	659.553	1.41242	-1.26469	662.257	-0.07018	-0.90315	-1.43996		659.278	1.19301	1.35428	1.15015	659.553	1.7241	662.257	1.3642
659.543	1.54151	1.07807	659.818	2.15582	662.526	2.22863			659.543	1.58537	-1.37725	659.818	-1.22551	662.526	-1.37423	-3.29137	-3.41422			659.543	1.65075	-1.72549	659.818	-1.56993	662.526	-1.76178	-3.22592	-3.13767		659.543	1.54815	0.97383	-1.14722	659.818	1.414	-1.24902	662.526	-0.09557	-0.92997	-1.45965		659.543	1.261	1.43121	1.19349	659.818	1.70552	662.526	1.40502
659.807	1.60852	1.1458	660.084	2.18013	662.795	2.26095			659.807	1.64624	-1.35676	660.084	-1.19064	662.795	-1.35624	-3.2898	-3.40982			659.807	1.71978	-1.69495	660.084	-1.52978	662.795	-1.72354	-3.22431	-3.13508		659.807	1.62544	0.97725	-1.12252	660.084	1.40546	-1.22483	662.795	-0.09955	-0.94672	-1.48162		659.807	1.31549	1.40088	1.20495	660.084	1.80033	662.795	1.32298
660.071	1.6658	1.19717	660.35	2.25512	663.063	2.24274			660.071	1.72439	-1.32288	660.35	-1.14688	663.063	-1.32032	-3.29207	-3.41317			660.071	1.7843	-1.65476	660.35	-1.50569	663.063	-1.70121	-3.22377	-3.1345		660.071	1.68423	0.96053	-1.11103	660.35	1.41594	-1.23264	663.063	-0.1097	-0.96873	-1.51205		660.071	1.39056	1.41221	1.21089	660.35	1.84717	663.063	1.33158
660.335	1.74159	1.22201	660.616	2.34698	663.332	2.2211			660.335	1.78133	-1.29843	660.616	-1.11225	663.332	-1.26884	-3.29106	-3.41505			660.335	1.83801	-1.63183	660.616	-1.50898	663.332	-1.6782	-3.22463	-3.14477		660.335	1.74633	0.94725	-1.10056	660.616	1.38772	-1.22117	663.332	-0.1228	-0.99287	-1.54973		660.335	1.41237	1.41484	1.22095	660.616	1.84594	663.332	1.38384
660.599	1.79596	1.32157	660.881	2.48187	663.6	2.29794			660.599	1.83677	-1.27951	660.881	-1.07745	663.6	-1.23792	-3.29057	-3.42111			660.599	1.92387	-1.60103	660.881	-1.48926	663.6	-1.65448	-3.22421	-3.14796		660.599	1.81519	0.94036	-1.09328	660.881	1.38031	-1.22075	663.6	-0.13579	-1.01773	-1.58508		660.599	1.49247	1.42077	1.24515	660.881	1.87184	663.6	1.35308
660.864	1.85696	1.34747	661.147	2.53105	663.869	2.30285			660.864	1.90042	-1.25995	661.147	-1.04662	663.869	-1.22861	-3.29223	-3.42143			660.864	1.97233	-1.5643	661.147	-1.46455	663.869	-1.63661	-3.22568	-3.1521		660.864	1.87017	0.91382	-1.07361	661.147	1.40708	-1.15979	663.869	-0.14964	-1.04249	-1.61215		660.864	1.56587	1.41241	1.2235	661.147	1.8228	663.869	1.37349
661.128	1.92204	1.41057	661.413	2.62913	664.137	2.34512			661.128	1.97557	-1.2234	661.413	-1.02717	664.137	-1.18313	-3.29094	-3.41936			661.128	2.04376	-1.54309	661.413	-1.44828	664.137	-1.60744	-3.22474	-3.1446		661.128	1.93546	0.90066	-1.05838	661.413	1.38374	-1.15041	664.137	-0.16407	-1.06158	-1.62997		661.128	1.62044	1.43102	1.27669	661.413	1.91061	664.137	1.38732
661.392	1.98053	1.49284	661.679	2.67958	664.406	2.29036			661.392	2.03416	-1.19355	661.679	-0.98775	664.406	-1.15527	-3.29633	-3.418			661.392	2.10298	-1.51494	661.679	-1.41715	664.406	-1.58261	-3.229	-3.14431		661.392	1.99186	0.88327	-1.04431	661.679	1.3699	-1.1412	664.406	-0.17147	-1.088	-1.65717		661.392	1.68201	1.39301	1.2789	661.679	1.92284	664.406	1.36056
661.656	2.0484	1.53974	661.944	2.75575	664.675	2.26515			661.656	2.08872	-1.18219	661.944	-0.96011	664.675	-1.13793	-3.29568	-3.42158			661.656	2.15288	-1.48423	661.944	-1.37396	664.675	-1.56214	-3.22657	-3.1521		661.656	2.04903	0.86823	-1.04495	661.944	1.35428	-1.11167	664.675	-0.18842	-1.1096	-1.69397		661.656	1.71466	1.43716	1.30339	661.944	1.88978	664.675	1.33857
661.92	2.10362	1.55368	662.21	2.82858	664.943	2.23064			661.92	2.16077	-1.16053	662.21	-0.93434	664.943	-1.0751	-3.29666	-3.42827			661.92	2.22623	-1.45036	662.21	-1.40919	664.943	-1.53868	-3.22798	-3.15741		661.92	2.11994	0.8568	-1.02802	662.21	1.33841	-1.10826	664.943	-0.2043	-1.13117	-1.72581		661.92	1.78445	1.46129	1.29596	662.21	1.92629	664.943	1.31999
662.185	2.17327	1.65163	662.476	2.91395	665.212	2.27744			662.185	2.22403	-1.12465	662.476	-0.90773	665.212	-1.05476	-3.29858	-3.42528			662.185	2.29643	-1.40886	662.476	-1.38986	665.212	-1.50801	-3.22834	-3.15713		662.185	2.17978	0.85277	-1.01305	662.476	1.33629	-1.10668	665.212	-0.20959	-1.1537	-1.75322		662.185	1.83275	1.44844	1.30742	662.476	1.87206	665.212	1.38876
662.449	2.24441	1.67944	662.742	3.00557	665.48	2.3447			662.449	2.27467	-1.10344	662.742	-0.85752	665.48	-1.0427	-3.29839	-3.42132			662.449	2.35662	-1.38447	662.742	-1.33981	665.48	-1.48496	-3.22699	-3.15261		662.449	2.23689	0.83733	-1.00226	662.742	1.32097	-1.08677	665.48	-0.21606	-1.17968	-1.77407		662.449	1.90438	1.4444	1.32713	662.742	1.97012	665.48	1.41584
662.713	2.296	1.7183	663.007	3.06578	665.749	2.3695			662.713	2.34674	-1.08882	663.007	-0.82685	665.749	-1.02688	-3.29582	-3.42553			662.713	2.42493	-1.3608	663.007	-1.3399	665.749	-1.47516	-3.22431	-3.15745		662.713	2.29393	0.81344	-0.99339	663.007	1.28961	-1.08269	665.749	-0.23552	-1.20086	-1.80279		662.713	1.96186	1.44756	1.34984	663.007	1.95839	665.749	1.39902
662.977	2.34583	1.78609	663.273	3.14016	666.017	2.33907			662.977	2.39606	-1.08076	663.273	-0.79301	666.017	-0.99025	-3.2994	-3.43302			662.977	2.48148	-1.32352	663.273	-1.28145	666.017	-1.44998	-3.22764	-3.16702		662.977	2.35588	0.8093	-0.9734	663.273	1.30643	-1.06214	666.017	-0.25461	-1.22673	-1.84537		662.977	2.01917	1.47691	1.35093	663.273	1.93801	666.017	1.39146
663.241	2.40841	1.85105	663.539	3.22234	666.286	2.40246			663.241	2.47768	-1.04534	663.539	-0.78844	666.286	-0.95724	-3.29829	-3.44096			663.241	2.54872	-1.29123	663.539	-1.25844	666.286	-1.43581	-3.22724	-3.1809		663.241	2.41832	0.7849	-0.9787	663.539	1.29565	-1.05426	666.286	-0.26259	-1.24647	-1.88448		663.241	2.09526	1.47092	1.38673	663.539	1.96663	666.286	1.36476
663.506	2.46923	1.89567	663.805	3.27873	666.555	2.39213			663.506	2.51903	-1.03259	663.805	-0.75299	666.555	-0.92224	-3.29905	-3.43561			663.506	2.61344	-1.27303	663.805	-1.2764	666.555	-1.39621	-3.22805	-3.17183		663.506	2.47448	0.77051	-0.97203	663.805	1.28268	-1.04699	666.555	-0.26659	-1.2644	-1.90213		663.506	2.14001	1.47682	1.41804	663.805	1.97144	666.555	1.41622
663.77	2.5312	1.909	664.07	3.33937	666.823	2.31219			663.77	2.59256	-1.01148	664.07	-0.721	666.823	-0.89145	-3.30242	-3.4339			663.77	2.67598	-1.24763	664.07	-1.27563	666.823	-1.36958	-3.22973	-3.16875		663.77	2.5405	0.75078	-0.95986	664.07	1.27514	-1.04994	666.823	-0.2803	-1.29091	-1.92023		663.77	2.19865	1.48538	1.44722	664.07	2.00923	666.823	1.43814
664.034	2.57456	1.99831	664.336	3.41162	667.092	2.43159			664.034	2.65316	-0.9902	664.336	-0.70663	667.092	-0.85732	-3.30304	-3.42252			664.034	2.72723	-1.20685	664.336	-1.22919	667.092	-1.34451	-3.22827	-3.15844		664.034	2.60014	0.73282	-0.95208	664.336	1.23332	-1.00729	667.092	-0.28844	-1.30786	-1.93173		664.034	2.26016	1.46877	1.42746	664.336	2.04462	667.092	1.40864
664.298	2.64023	2.03062	664.602	3.43791	667.36	2.31585			664.298	2.70264	-0.97063	664.602	-0.6713	667.36	-0.84577	-3.30082	-3.42813			664.298	2.80345	-1.17551	664.602	-1.2092	667.36	-1.34492	-3.22931	-3.1645		664.298	2.65216	0.72147	-0.94402	664.602	1.25571	-0.99971	667.36	-0.30156	-1.3379	-1.96535		664.298	2.30499	1.47219	1.40879	664.602	2.02176	667.36	1.45657
664.562	2.70376	2.06858	664.868	3.52392	667.629	2.36927			664.562	2.76152	-0.96731	664.868	-0.64271	667.629	-0.81768	-3.30403	-3.43162			664.562	2.87019	-1.15422	664.868	-1.21434	667.629	-1.31535	-3.23078	-3.16873		664.562	2.69726	0.69898	-0.93915	664.868	1.23729	-1.00578	667.629	-0.31904	-1.35951	-1.99601		664.562	2.32879	1.50754	1.4433	664.868	2.06037	667.629	1.44719
664.827	2.76383	2.11971	665.133	3.60003	667.897	2.39056			664.827	2.81168	-0.95759	665.133	-0.63312	667.897	-0.80003	-3.30322	-3.43559			664.827	2.91006	-1.12585	665.133	-1.18374	667.897	-1.28406	-3.22966	-3.17517		664.827	2.74603	0.69179	-0.93065	665.133	1.20186	-1.00821	667.897	-0.32273	-1.38156	-2.02495		664.827	2.40193	1.47385	1.42768	665.133	2.05101	667.897	1.45103
665.091	2.80804	2.13502	665.399	3.65445	668.166	2.43344			665.091	2.87465	-0.946	665.399	-0.59473	668.166	-0.76122	-3.30451	-3.43048			665.091	2.97785	-1.10604	665.399	-1.15876	668.166	-1.26088	-3.22836	-3.16638		665.091	2.79088	0.66576	-0.94025	665.399	1.2007	-0.99099	668.166	-0.34018	-1.39876	-2.03972		665.091	2.48135	1.49753	1.46523	665.399	2.07813	668.166	1.47826
665.355	2.87361	2.20949	665.665	3.66198	668.435	2.4433			665.355	2.92972	-0.93229	665.665	-0.56516	668.435	-0.73815	-3.30422	-3.42127			665.355	3.02894	-1.07518	665.665	-1.18796	668.435	-1.25803	-3.22747	-3.15686		665.355	2.85946	0.652	-0.93196	665.665	1.18038	-0.96001	668.435	-0.35441	-1.4214	-2.05206		665.355	2.5305	1.49933	1.47708	665.665	2.06825	668.435	1.42966
665.619	2.91416	2.20598	665.931	3.74478	668.703	2.43594			665.619	2.97013	-0.92086	665.931	-0.55485	668.703	-0.72328	-3.30626	-3.43153			665.619	3.07995	-1.05297	665.931	-1.22863	668.703	-1.23009	-3.23052	-3.17048		665.619	2.89043	0.6242	-0.93057	665.931	1.17533	-0.95714	668.703	-0.36706	-1.4416	-2.08917		665.619	2.54993	1.54272	1.5037	665.931	2.10172	668.703	1.47521
665.883	2.96712	2.23817	666.196	3.77575	668.972	2.49875			665.883	3.01914	-0.90862	666.196	-0.53948	668.972	-0.72094	-3.30517	-3.43021			665.883	3.13415	-1.02546	666.196	-1.16446	668.972	-1.22642	-3.22999	-3.16923		665.883	2.9481	0.61776	-0.91879	666.196	1.17442	-0.95576	668.972	-0.37682	-1.46551	-2.11075		665.883	2.6465	1.49798	1.50358	666.196	2.07022	668.972	1.45165
666.148	3.0327	2.28544	666.462	3.87383	669.24	2.51646			666.148	3.07375	-0.89078	666.462	-0.532	669.24	-0.68846	-3.30636	-3.43585			666.148	3.20171	-1.00098	666.462	-1.12529	669.24	-1.19775	-3.23004	-3.17742		666.148	2.99402	0.5826	-0.91305	666.462	1.15389	-0.95175	669.24	-0.38083	-1.48648	-2.14096		666.148	2.66371	1.53573	1.53439	666.462	2.08814	669.24	1.46745
666.412	3.05313	2.31726	666.728	3.86083	669.509	2.49428			666.412	3.12658	-0.86022	666.728	-0.52559	669.509	-0.6564	-3.30754	-3.4358			666.412	3.24605	-0.97059	666.728	-1.11849	669.509	-1.18215	-3.23088	-3.17909		666.412	3.04249	0.56324	-0.92256	666.728	1.13427	-0.93963	669.509	-0.39584	-1.50627	-2.16835		666.412	2.71967	1.56249	1.51214	666.728	2.12798	669.509	1.50361
666.676	3.10602	2.35502	666.994	3.96134	669.777	2.46307			666.676	3.17272	-0.87197	666.994	-0.49194	669.777	-0.64748	-3.30965	-3.42975			666.676	3.30145	-0.95458	666.994	-1.11167	669.777	-1.17967	-3.23361	-3.17272		666.676	3.09905	0.54888	-0.92571	666.994	1.10741	-0.94151	669.777	-0.41332	-1.52817	-2.18341		666.676	2.76014	1.51314	1.50658	666.994	2.11393	669.777	1.43779
666.94	3.14888	2.43061	667.259	3.93739	670.046	2.49911			666.94	3.19909	-0.85347	667.259	-0.47596	670.046	-0.64405	-3.30884	-3.43191			666.94	3.35011	-0.93899	667.259	-1.07581	670.046	-1.16332	-3.23059	-3.17357		666.94	3.12038	0.52184	-0.90788	667.259	1.09722	-0.91583	670.046	-0.42278	-1.54179	-2.20659		666.94	2.79951	1.53741	1.53829	667.259	2.11528	670.046	1.43085
667.204	3.19228	2.43553	667.525	4.06877	670.315	2.49102			667.204	3.25178	-0.84019	667.525	-0.44294	670.315	-0.63652	-3.31141	-3.43401			667.204	3.39572	-0.9055	667.525	-1.07755	670.315	-1.15614	-3.23351	-3.17654		667.204	3.18516	0.51864	-0.89327	667.525	1.09112	-0.89896	670.315	-0.44744	-1.56696	-2.23317		667.204	2.8414	1.53797	1.54739	667.525	2.12699	670.315	1.44305
667.469	3.2495	2.44207	667.791	4.05255	670.583	2.45447			667.469	3.29992	-0.8289	667.791	-0.43664	670.583	-0.61613	-3.31054	-3.43638			667.469	3.44643	-0.88629	667.791	-1.08381	670.583	-1.13977	-3.23392	-3.177		667.469	3.21243	0.49925	-0.90047	667.791	1.04991	-0.89879	670.583	-0.46679	-1.59182	-2.25743		667.469	2.88799	1.5572	1.57688	667.791	2.1043	670.583	1.50626
667.733	3.30049	2.4359	668.057	4.09628	670.852	2.46775			667.733	3.33805	-0.821	668.057	-0.38772	670.852	-0.60285	-3.31016	-3.42986			667.733	3.4971	-0.87065	668.057	-1.13923	670.852	-1.13624	-3.23494	-3.17224		667.733	3.2545	0.47263	-0.90078	668.057	1.01452	-0.90068	670.852	-0.48436	-1.60838	-2.26798		667.733	2.92921	1.51537	1.59562	668.057	2.163	670.852	1.48836
667.997	3.31558	2.42761	668.322	4.1178	671.12	2.55133			667.997	3.38309	-0.8178	668.322	-0.38737	671.12	-0.584	-3.31036	-3.43515			667.997	3.55207	-0.84593	668.322	-1.09768	671.12	-1.13606	-3.23292	-3.17764		667.997	3.30358	0.46926	-0.89969	668.322	1.02263	-0.89652	671.12	-0.50069	-1.62822	-2.2971		667.997	3.00574	1.56951	1.58873	668.322	2.11943	671.12	1.52616
668.261	3.35026	2.40688	668.588	4.17101	671.389	2.53973			668.261	3.42302	-0.82413	668.588	-0.37681	671.389	-0.58694	-3.31102	-3.43703			668.261	3.58009	-0.84146	668.588	-1.02986	671.389	-1.12734	-3.2324	-3.18275		668.261	3.33349	0.43747	-0.8892	668.588	1.00717	-0.88527	671.389	-0.52034	-1.64682	-2.3229		668.261	2.99186	1.5507	1.60368	668.588	2.15752	671.389	1.494
668.525	3.40366	2.46538	668.854	4.19532	671.657	2.51431			668.525	3.46409	-0.81006	668.854	-0.36287	671.657	-0.57125	-3.3111	-3.43562			668.525	3.63698	-0.82701	668.854	-1.06614	671.657	-1.11523	-3.23569	-3.18008		668.525	3.35063	0.42168	-0.90076	668.854	1.0014	-0.88879	671.657	-0.54617	-1.66582	-2.3411		668.525	3.08291	1.56477	1.59393	668.854	2.16774	671.657	1.51441
668.79	3.43807	2.51309	669.12	4.237	671.926	2.4856			668.79	3.48097	-0.80203	669.12	-0.35138	671.926	-0.5769	-3.31189	-3.43943			668.79	3.67774	-0.80541	669.12	-1.02682	671.926	-1.11782	-3.23381	-3.18158		668.79	3.39328	0.3994	-0.8924	669.12	0.96392	-0.86977	671.926	-0.55604	-1.68428	-2.36212		668.79	3.09879	1.56636	1.61256	669.12	2.1013	671.926	1.52742
669.054	3.47947	2.54558	669.385	4.3242	672.195	2.46244			669.054	3.50561	-0.79769	669.385	-0.34191	672.195	-0.55518	-3.31261	-3.43888			669.054	3.69885	-0.80011	669.385	-1.0075	672.195	-1.11382	-3.23382	-3.18411		669.054	3.43904	0.38132	-0.88775	669.385	0.96386	-0.88052	672.195	-0.57641	-1.70347	-2.38572		669.054	3.13819	1.5676	1.60269	669.385	2.135	672.195	1.40682
669.318	3.50865	2.58844	669.651	4.35533	672.463	2.54025			669.318	3.54675	-0.78354	669.651	-0.34661	672.463	-0.57553	-3.31281	-3.44393			669.318	3.75418	-0.78231	669.651	-1.00876	672.463	-1.10443	-3.235	-3.18956		669.318	3.47213	0.3744	-0.887	669.651	0.92769	-0.89255	672.463	-0.58623	-1.72168	-2.41403		669.318	3.209	1.56821	1.61386	669.651	2.13007	672.463	1.5088
669.582	3.53083	2.58946	669.917	4.3507	672.732	2.58747			669.582	3.58602	-0.77656	669.917	-0.32056	672.732	-0.60489	-3.31233	-3.45146			669.582	3.77697	-0.7651	669.917	-0.98487	672.732	-1.11804	-3.23508	-3.2022		669.582	3.50114	0.34642	-0.89457	669.917	0.92049	-0.88866	672.732	-0.61723	-1.74085	-2.44536		669.582	3.20778	1.57008	1.62274	669.917	2.08386	672.732	1.50371
669.846	3.56923	2.56019	670.183	4.39266	673	2.55763			669.846	3.6129	-0.77535	670.183	-0.30581	673	-0.58436	-3.31455	-3.44433			669.846	3.80626	-0.75025	670.183	-0.97064	673	-1.1285	-3.23662	-3.19309		669.846	3.52587	0.31724	-0.89773	670.183	0.89561	-0.87116	673	-0.64174	-1.76249	-2.45584		669.846	3.26327	1.59331	1.67363	670.183	2.11866	673	1.49183
670.111	3.59956	2.60853	670.448	4.44574	673.269	2.52024			670.111	3.64955	-0.75762	670.448	-0.29223	673.269	-0.58476	-3.31664	-3.45331			670.111	3.8435	-0.75222	670.448	-1.02611	673.269	-1.13088	-3.24	-3.20883		670.111	3.55277	0.30373	-0.89292	670.448	0.88871	-0.87292	673.269	-0.66219	-1.77893	-2.49107		670.111	3.29551	1.56342	1.67434	670.448	2.13015	673.269	1.53825
670.375	3.62926	2.61251	670.714	4.49799	673.537	2.53538			670.375	3.6727	-0.76942	670.714	-0.26525	673.537	-0.59668	-3.31689	-3.45064			670.375	3.8722	-0.74799	670.714	-1.01749	673.537	-1.13966	-3.23739	-3.19878		670.375	3.57829	0.28664	-0.89767	670.714	0.85921	-0.87926	673.537	-0.69045	-1.79737	-2.49642		670.375	3.33883	1.55386	1.67457	670.714	2.13049	673.537	1.59972
670.639	3.64812	2.62715	670.98	4.51318	673.806	2.53389			670.639	3.7093	-0.76665	670.98	-0.26113	673.806	-0.58577	-3.31503	-3.44045			670.639	3.91487	-0.73628	670.98	-1.01233	673.806	-1.13919	-3.23455	-3.18599		670.639	3.60676	0.26172	-0.88894	670.98	0.8477	-0.87248	673.806	-0.71492	-1.81552	-2.50364		670.639	3.37342	1.57706	1.6537	670.98	2.12364	673.806	1.50617
670.903	3.67745	2.63199	671.246	4.53025	674.075	2.60006			670.903	3.71849	-0.75604	671.246	-0.24171	674.075	-0.6037	-3.31686	-3.45115			670.903	3.94783	-0.72263	671.246	-1.01181	674.075	-1.14664	-3.23767	-3.2033		670.903	3.6217	0.24871	-0.88497	671.246	0.81602	-0.8619	674.075	-0.7352	-1.83391	-2.5394		670.903	3.39145	1.58799	1.66558	671.246	2.15598	674.075	1.55243
671.167	3.70947	2.62657	671.511	4.58071	674.343	2.60898			671.167	3.73598	-0.74552	671.511	-0.23445	674.343	-0.61552	-3.31678	-3.45038			671.167	3.95416	-0.7191	671.511	-1.01668	674.343	-1.14722	-3.23862	-3.19984		671.167	3.6411	0.23443	-0.88231	671.511	0.78989	-0.8719	674.343	-0.76843	-1.8541	-2.55631		671.167	3.4259	1.57651	1.69928	671.511	2.13521	674.343	1.61073
671.432	3.72204	2.65813	671.777	4.64893	674.612	2.54647			671.432	3.77138	-0.75908	671.777	-0.22484	674.612	-0.63479	-3.31567	-3.44919			671.432	3.99379	-0.72131	671.777	-0.95523	674.612	-1.16629	-3.23847	-3.19862		671.432	3.67127	0.20798	-0.88579	671.777	0.77701	-0.86775	674.612	-0.79422	-1.87146	-2.56927		671.432	3.4233	1.61352	1.68224	671.777	2.18074	674.612	1.59513
671.696	3.744	2.67612	672.043	4.67981	674.88	2.61004			671.696	3.7961	-0.75839	672.043	-0.21406	674.88	-0.65631	-3.31844	-3.44993			671.696	4.02696	-0.71273	672.043	-0.93383	674.88	-1.17586	-3.23903	-3.20254		671.696	3.69176	0.18459	-0.8846	672.043	0.74553	-0.86296	674.88	-0.82148	-1.88927	-2.5946		671.696	3.47375	1.63207	1.67976	672.043	2.15321	674.88	1.59653
671.96	3.76526	2.69672	672.309	4.68275	675.149	2.57094			671.96	3.80011	-0.7483	672.309	-0.2182	675.149	-0.65828	-3.31799	-3.44005			671.96	4.03185	-0.71539	672.309	-0.94664	675.149	-1.18812	-3.23659	-3.18952		671.96	3.70534	0.16648	-0.89948	672.309	0.77282	-0.85902	675.149	-0.84364	-1.90227	-2.59442		671.96	3.50212	1.59762	1.67445	672.309	2.14506	675.149	1.5969
672.224	3.77839	2.69686	672.574	4.70491	675.417	2.68945			672.224	3.81265	-0.76663	672.574	-0.21048	675.417	-0.66919	-3.31826	-3.44313			672.224	4.05257	-0.71284	672.574	-0.95185	675.417	-1.20691	-3.23736	-3.19014		672.224	3.71693	0.14444	-0.89059	672.574	0.7398	-0.85956	675.417	-0.87982	-1.92851	-2.6148		672.224	3.53006	1.61435	1.69736	672.574	2.19092	675.417	1.59798
672.488	3.79652	2.71044	672.84	4.7864	675.686	2.61736			672.488	3.84113	-0.74578	672.84	-0.20883	675.686	-0.6877	-3.31657	-3.44804			672.488	4.08232	-0.70829	672.84	-0.96039	675.686	-1.21044	-3.24008	-3.20153		672.488	3.74683	0.12521	-0.89065	672.84	0.71454	-0.86781	675.686	-0.91011	-1.94509	-2.64037		672.488	3.55908	1.58685	1.67305	672.84	2.16012	675.686	1.64526
672.753	3.80377	2.66376	673.106	4.78881	675.955	2.58727			672.753	3.86517	-0.74436	673.106	-0.20678	675.955	-0.71963	-3.31771	-3.45173			672.753	4.09605	-0.71273	673.106	-0.93856	675.955	-1.23901	-3.23872	-3.20323		672.753	3.75482	0.1088	-0.89276	673.106	0.70119	-0.84984	675.955	-0.93301	-1.95842	-2.66092		672.753	3.55733	1.59829	1.71087	673.106	2.17025	675.955	1.64209
673.017	3.83189	2.6922	673.372	4.84089	676.223	2.54717			673.017	3.86215	-0.75368	673.372	-0.20242	676.223	-0.73859	-3.31859	-3.44814			673.017	4.12377	-0.72513	673.372	-0.96073	676.223	-1.26181	-3.2372	-3.19535		673.017	3.78025	0.0932	-0.89273	673.372	0.67083	-0.85002	676.223	-0.96238	-1.97551	-2.66961		673.017	3.58179	1.62371	1.71214	673.372	2.18116	676.223	1.62353
673.281	3.84913	2.69218	673.637	4.89424	676.492	2.60083			673.281	3.85997	-0.75246	673.637	-0.1776	676.492	-0.74632	-3.31978	-3.43537			673.281	4.12148	-0.71266	673.637	-0.94866	676.492	-1.28633	-3.2397	-3.17976		673.281	3.7926	0.08016	-0.89117	673.637	0.66117	-0.83808	676.492	-0.99745	-1.99811	-2.66498		673.281	3.62462	1.63301	1.70693	673.637	2.14395	676.492	1.69541
673.545	3.84175	2.69248	673.903	4.90465	676.76	2.64155			673.545	3.87638	-0.75351	673.903	-0.16949	676.76	-0.7832	-3.31856	-3.43284			673.545	4.12073	-0.72486	673.903	-0.92915	676.76	-1.3053	-3.24003	-3.17604		673.545	3.79596	0.05586	-0.89717	673.903	0.62306	-0.85471	676.76	-1.0336	-2.0102	-2.67764		673.545	3.63703	1.59916	1.68735	673.903	2.16313	676.76	1.66982
673.809	3.85939	2.68282	674.169	5.00346	677.029	2.68914			673.809	3.88032	-0.75438	674.169	-0.14211	677.029	-0.80771	-3.31882	-3.43609			673.809	4.14833	-0.71726	674.169	-0.90791	677.029	-1.32821	-3.23847	-3.17841		673.809	3.78688	0.03083	-0.89167	674.169	0.5989	-0.85632	677.029	-1.05507	-2.028	-2.69325		673.809	3.66014	1.61957	1.67069	674.169	2.16516	677.029	1.63917
674.074	3.86317	2.69566	674.435	4.98911	677.297	2.66887			674.074	3.89385	-0.74892	674.435	-0.15193	677.297	-0.8444	-3.32106	-3.44262			674.074	4.1785	-0.73251	674.435	-0.85882	677.297	-1.34545	-3.23927	-3.19038		674.074	3.81378	0.00133	-0.88232	674.435	0.57211	-0.86415	677.297	-1.09454	-2.04276	-2.72283		674.074	3.6761	1.62749	1.72484	674.435	2.16821	677.297	1.61186
674.338	3.88183	2.69689	674.7	5.00977	677.566	2.66434			674.338	3.90591	-0.74386	674.7	-0.13794	677.566	-0.8652	-3.32109	-3.44586			674.338	4.15789	-0.74286	674.7	-0.85165	677.566	-1.36836	-3.24017	-3.19447		674.338	3.80642	-0.00729	-0.89156	674.7	0.55292	-0.85343	677.566	-1.12165	-2.0624	-2.74544		674.338	3.68003	1.62656	1.68535	674.7	2.18116	677.566	1.66753
674.602	3.88458	2.66975	674.966	5.11819	677.835	2.57733			674.602	3.89567	-0.75655	674.966	-0.12481	677.835	-0.89135	-3.32375	-3.44274			674.602	4.19555	-0.75159	674.966	-0.89134	677.835	-1.38702	-3.24252	-3.19034		674.602	3.80834	-0.02351	-0.89319	674.966	0.52896	-0.85579	677.835	-1.15669	-2.07687	-2.75308		674.602	3.67596	1.62345	1.6927	674.966	2.15455	677.835	1.65999
674.866	3.88754	2.69903	675.232	5.11719	678.103	2.66062			674.866	3.90874	-0.7591	675.232	-0.12317	678.103	-0.9293	-3.32175	-3.44618			674.866	4.19617	-0.7632	675.232	-0.89078	678.103	-1.42876	-3.23997	-3.19328		674.866	3.82637	-0.03866	-0.90374	675.232	0.51202	-0.83743	678.103	-1.19966	-2.08881	-2.77092		674.866	3.73381	1.6391	1.69723	675.232	2.12003	678.103	1.66907
675.13	3.89916	2.69796	675.498	5.11634	678.372	2.65461			675.13	3.91628	-0.75977	675.498	-0.12169	678.372	-0.94369	-3.32124	-3.45183			675.13	4.20443	-0.77154	675.498	-0.86586	678.372	-1.46084	-3.24	-3.20232		675.13	3.8418	-0.05821	-0.89467	675.498	0.51357	-0.83968	678.372	-1.23141	-2.10655	-2.79649		675.13	3.73034	1.62919	1.67833	675.498	2.10904	678.372	1.63309
675.395	3.89996	2.69817	675.763	5.20133	678.64	2.66129			675.395	3.90847	-0.77135	675.763	-0.11768	678.64	-0.97309	-3.32398	-3.45411			675.395	4.19307	-0.78553	675.763	-0.90232	678.64	-1.4838	-3.24023	-3.2059		675.395	3.82937	-0.07651	-0.89924	675.763	0.47009	-0.85617	678.64	-1.25872	-2.12288	-2.81364		675.395	3.74603	1.6255	1.67631	675.763	2.1227	678.64	1.67219
675.659	3.90796	2.65703	676.029	5.14663	678.909	2.70422			675.659	3.91775	-0.76438	676.029	-0.12499	678.909	-1.00158	-3.32506	-3.45098			675.659	4.21173	-0.80036	676.029	-0.88806	678.909	-1.50447	-3.24267	-3.19587		675.659	3.84932	-0.09863	-0.88711	676.029	0.47291	-0.83191	678.909	-1.30042	-2.13629	-2.82154		675.659	3.75105	1.62611	1.69034	676.029	2.18185	678.909	1.68094
675.923	3.91507	2.66696	676.295	5.23621	679.177	2.62889			675.923	3.92211	-0.76367	676.295	-0.11196	679.177	-1.05556	-3.3225	-3.45054			675.923	4.21739	-0.80642	676.295	-0.86203	679.177	-1.54043	-3.24278	-3.19698		675.923	3.84831	-0.11173	-0.89853	676.295	0.43576	-0.86867	679.177	-1.33931	-2.1521	-2.83079		675.923	3.75818	1.62003	1.70484	676.295	2.1728	679.177	1.63142
676.187	3.9086	2.70141	676.561	5.27265	679.446	2.67873			676.187	3.91083	-0.77469	676.561	-0.12668	679.446	-1.11035	-3.32364	-3.44741			676.187	4.21307	-0.82637	676.561	-0.89809	679.446	-1.57515	-3.24095	-3.19314		676.187	3.8392	-0.13269	-0.90991	676.561	0.40246	-0.86316	679.446	-1.36805	-2.16574	-2.84667		676.187	3.76981	1.62732	1.67552	676.561	2.13123	679.446	1.6344
676.451	3.90501	2.68962	676.826	5.26247	679.715	2.70701			676.451	3.90572	-0.77783	676.826	-0.12192	679.715	-1.12591	-3.32332	-3.44414			676.451	4.2102	-0.83324	676.826	-0.8551	679.715	-1.59896	-3.2421	-3.18638		676.451	3.82701	-0.16218	-0.91831	676.826	0.38586	-0.88638	679.715	-1.40921	-2.18041	-2.84744		676.451	3.77749	1.6183	1.67653	676.826	2.13826	679.715	1.61657
676.716	3.89888	2.63887	677.092	5.29502	679.983	2.63579			676.716	3.89737	-0.7698	677.092	-0.10796	679.983	-1.17545	-3.32397	-3.44033			676.716	4.20403	-0.84777	677.092	-0.86508	679.983	-1.64902	-3.24238	-3.18273		676.716	3.81945	-0.17271	-0.90896	677.092	0.3535	-0.90344	679.983	-1.43826	-2.19508	-2.85564		676.716	3.77853	1.59136	1.65457	677.092	2.12813	679.983	1.65316
676.98	3.89584	2.62942	677.358	5.30267	680.252	2.62103			676.98	3.90221	-0.7876	677.358	-0.11183	680.252	-1.21312	-3.32686	-3.43898			676.98	4.1859	-0.87295	677.358	-0.86117	680.252	-1.67182	-3.2411	-3.17968		676.98	3.85669	-0.18324	-0.90948	677.358	0.35869	-0.85842	680.252	-1.47089	-2.20933	-2.86431		676.98	3.78836	1.59605	1.65588	677.358	2.12716	680.252	1.5836
677.244	3.88797	2.63355	677.624	5.27987	680.52	2.58313			677.244	3.8903	-0.79663	677.624	-0.10637	680.52	-1.24891	-3.32601	-3.4425			677.244	4.22383	-0.89503	677.624	-0.85873	680.52	-1.70217	-3.24203	-3.18429		677.244	3.85547	-0.21016	-0.90971	677.624	0.33061	-0.87935	680.52	-1.5141	-2.22618	-2.87972		677.244	3.79305	1.6313	1.64481	677.624	2.10928	680.52	1.59622
677.508	3.87699	2.62977	677.889	5.34998	680.789	2.55675			677.508	3.88588	-0.81357	677.889	-0.09249	680.789	-1.26532	-3.32616	-3.44668			677.508	4.19475	-0.90972	677.889	-0.8528	680.789	-1.74637	-3.24391	-3.19459		677.508	3.8315	-0.23459	-0.91825	677.889	0.30209	-0.8709	680.789	-1.56167	-2.23934	-2.90497		677.508	3.78285	1.60336	1.61883	677.889	2.10552	680.789	1.62151
677.772	3.87878	2.63677	678.155	5.40379	681.057	2.65765			677.772	3.8728	-0.80118	678.155	-0.10049	681.057	-1.30003	-3.32489	-3.45827			677.772	4.19344	-0.94283	678.155	-0.9111	681.057	-1.77698	-3.24253	-3.20627		677.772	3.82169	-0.25105	-0.92527	678.155	0.28497	-0.86272	681.057	-1.59554	-2.25226	-2.9288		677.772	3.80187	1.63293	1.64089	678.155	2.09421	681.057	1.60396
678.037	3.88069	2.61543	678.421	5.4279	681.326	2.70137			678.037	3.87202	-0.80818	678.421	-0.1134	681.326	-1.34594	-3.32804	-3.46226			678.037	4.19157	-0.94913	678.421	-0.88801	681.326	-1.78161	-3.24383	-3.20974		678.037	3.82148	-0.26842	-0.93359	678.421	0.25952	-0.86885	681.326	-1.62991	-2.26766	-2.94428		678.037	3.80708	1.58259	1.61774	678.421	2.09481	681.326	1.59097
678.301	3.86142	2.61263	678.687	5.45281	681.595	2.68627			678.301	3.86559	-0.82282	678.687	-0.11168	681.595	-1.39807	-3.32828	-3.47198			678.301	4.18605	-0.97197	678.687	-0.85124	681.595	-1.82363	-3.24566	-3.22601		678.301	3.82292	-0.28982	-0.93686	678.687	0.24276	-0.86646	681.595	-1.66338	-2.28209	-2.97561		678.301	3.80873	1.61427	1.59049	678.687	2.11154	681.595	1.52767
678.565	3.85874	2.56234	678.952	5.44622	681.863	2.66994			678.565	3.84629	-0.82333	678.952	-0.09822	681.863	-1.43046	-3.32811	-3.46553			678.565	4.17586	-0.99292	678.952	-0.85552	681.863	-1.86867	-3.24609	-3.2182		678.565	3.82381	-0.30775	-0.93476	678.952	0.21478	-0.86883	681.863	-1.70833	-2.29402	-2.972		678.565	3.82587	1.6041	1.6065	678.952	2.08324	681.863	1.56583
[truncated: 418 more rows]
[truncated: 3 more columns]

## Sheet: Fig1-5(PCA)
Egigenvalues of principal component (PC1 to PC3) of absorption spectra and number of cells for PCA
[truncated: 41 more rows]

[truncated: 3 more sheets: Fig6, Fig7, Table5]
